# Supplementary material for: Autophagy facilitates adaptation of budding yeast to respiratory growth by recycling serine for one-carbon metabolism
Source: Nat Commun. 2020 Oct 7;11:5052. doi: 10.1038/s41467-020-18805-x (PMC7542147; doi:10.1038/s41467-020-18805-x)
Supplement: Supplementary file 4 — Source Data [file 41467_2020_18805_MOESM4_ESM.xlsx]

## Sheet: Fig. 1a
Growth data for Fig. 1a
Recorded on 700 mL fermenter (ABLE Corporation) on BMZ-P mount.
Jar1 = WT glucose
Jar2 = atg2Δ glucose
Jar3 = WT ethanol
Jar4 = atg2Δ ethanol
Elapsed.time	AU	Jar
0	0.173	Jar1
0.017	0.168	Jar1
0.0333333	0.156	Jar1
0.0503333	0.158	Jar1
0.067	0.154	Jar1
0.0836667	0.155	Jar1
0.100333	0.151	Jar1
0.117	0.15	Jar1
0.133667	0.149	Jar1
0.15	0.147	Jar1
0.167	0.145	Jar1
0.183667	0.144	Jar1
0.200333	0.149	Jar1
0.217	0.15	Jar1
0.233667	0.155	Jar1
0.250333	0.156	Jar1
0.266667	0.15	Jar1
0.283667	0.142	Jar1
0.3	0.141	Jar1
0.317	0.151	Jar1
0.333667	0.149	Jar1
0.350333	0.145	Jar1
0.367	0.146	Jar1
0.383667	0.141	Jar1
0.400333	0.14	Jar1
0.416667	0.142	Jar1
0.433667	0.15	Jar1
0.450333	0.149	Jar1
0.467	0.145	Jar1
0.483667	0.143	Jar1
0.500333	0.144	Jar1
0.517	0.151	Jar1
0.533333	0.148	Jar1
0.550333	0.143	Jar1
0.567	0.143	Jar1
0.583667	0.144	Jar1
0.600333	0.143	Jar1
0.617	0.141	Jar1
0.633667	0.137	Jar1
0.65	0.137	Jar1
0.667	0.141	Jar1
0.683333	0.137	Jar1
0.700333	0.136	Jar1
0.717	0.142	Jar1
0.733667	0.145	Jar1
0.750333	0.139	Jar1
0.766667	0.132	Jar1
0.783667	0.133	Jar1
0.8005	0.14	Jar1
0.817	0.137	Jar1
0.833667	0.138	Jar1
0.850333	0.144	Jar1
0.867	0.143	Jar1
0.883333	0.136	Jar1
0.900333	0.14	Jar1
0.917	0.141	Jar1
0.933667	0.133	Jar1
0.950333	0.137	Jar1
0.967	0.136	Jar1
0.983667	0.134	Jar1
1	0.138	Jar1
1.017	0.145	Jar1
1.03367	0.145	Jar1
1.05033	0.135	Jar1
1.06667	0.133	Jar1
1.08367	0.139	Jar1
1.10033	0.139	Jar1
1.11667	0.14	Jar1
1.13367	0.138	Jar1
1.15033	0.138	Jar1
1.167	0.141	Jar1
1.18383	0.135	Jar1
1.20033	0.133	Jar1
1.217	0.134	Jar1
1.23367	0.13	Jar1
1.25033	0.133	Jar1
1.26667	0.135	Jar1
1.28367	0.135	Jar1
1.30033	0.133	Jar1
1.317	0.131	Jar1
1.33367	0.13	Jar1
1.35	0.131	Jar1
1.367	0.139	Jar1
1.38333	0.143	Jar1
1.40033	0.141	Jar1
1.417	0.135	Jar1
1.43367	0.132	Jar1
1.45	0.131	Jar1
1.467	0.134	Jar1
1.48367	0.141	Jar1
1.5	0.139	Jar1
1.517	0.135	Jar1
1.53367	0.141	Jar1
1.55033	0.144	Jar1
1.56717	0.138	Jar1
1.58367	0.139	Jar1
1.60033	0.129	Jar1
1.617	0.131	Jar1
1.63367	0.137	Jar1
1.65	0.134	Jar1
1.667	0.132	Jar1
1.68367	0.135	Jar1
1.70033	0.137	Jar1
1.717	0.136	Jar1
1.73333	0.136	Jar1
1.75033	0.135	Jar1
1.76667	0.128	Jar1
1.78367	0.129	Jar1
1.80033	0.133	Jar1
1.817	0.135	Jar1
1.83333	0.137	Jar1
1.85033	0.135	Jar1
1.867	0.136	Jar1
1.88333	0.133	Jar1
1.90033	0.129	Jar1
1.917	0.138	Jar1
1.93367	0.129	Jar1
1.9505	0.129	Jar1
1.967	0.133	Jar1
1.98367	0.132	Jar1
2.00033	0.129	Jar1
2.017	0.13	Jar1
2.03367	0.134	Jar1
2.05033	0.137	Jar1
2.067	0.132	Jar1
2.08367	0.132	Jar1
2.10033	0.133	Jar1
2.11667	0.135	Jar1
2.13367	0.14	Jar1
2.15033	0.132	Jar1
2.167	0.138	Jar1
2.18367	0.139	Jar1
2.20033	0.13	Jar1
2.21667	0.132	Jar1
2.23333	0.136	Jar1
2.25033	0.138	Jar1
2.267	0.14	Jar1
2.28367	0.132	Jar1
2.30033	0.133	Jar1
2.31667	0.133	Jar1
2.33383	0.133	Jar1
2.35	0.137	Jar1
2.367	0.137	Jar1
2.38367	0.134	Jar1
2.40033	0.138	Jar1
2.417	0.136	Jar1
2.43333	0.141	Jar1
2.45033	0.134	Jar1
2.46667	0.136	Jar1
2.48367	0.143	Jar1
2.50033	0.137	Jar1
2.517	0.135	Jar1
2.53367	0.138	Jar1
2.55033	0.137	Jar1
2.567	0.141	Jar1
2.58333	0.142	Jar1
2.60033	0.138	Jar1
2.617	0.138	Jar1
2.63367	0.133	Jar1
2.65033	0.138	Jar1
2.667	0.141	Jar1
2.68367	0.135	Jar1
2.7	0.137	Jar1
2.717	0.14	Jar1
2.73333	0.136	Jar1
2.75033	0.144	Jar1
2.767	0.14	Jar1
2.78367	0.135	Jar1
2.80033	0.136	Jar1
2.81667	0.143	Jar1
2.83367	0.14	Jar1
2.85033	0.138	Jar1
2.867	0.135	Jar1
2.88367	0.133	Jar1
2.90033	0.128	Jar1
2.917	0.127	Jar1
2.93333	0.129	Jar1
2.95033	0.134	Jar1
2.967	0.143	Jar1
2.98367	0.144	Jar1
3.00033	0.143	Jar1
3.017	0.134	Jar1
3.03367	0.13	Jar1
3.05	0.133	Jar1
3.067	0.143	Jar1
3.08333	0.14	Jar1
3.10033	0.137	Jar1
3.117	0.138	Jar1
3.13367	0.14	Jar1
3.15033	0.141	Jar1
3.16667	0.139	Jar1
3.18367	0.136	Jar1
3.2	0.141	Jar1
3.217	0.141	Jar1
3.23367	0.137	Jar1
3.25033	0.134	Jar1
3.267	0.133	Jar1
3.28367	0.134	Jar1
3.30033	0.13	Jar1
3.31667	0.137	Jar1
3.33367	0.14	Jar1
3.35033	0.136	Jar1
3.367	0.139	Jar1
3.38367	0.14	Jar1
3.40033	0.136	Jar1
3.417	0.142	Jar1
3.43333	0.147	Jar1
3.45033	0.146	Jar1
3.467	0.143	Jar1
3.48367	0.137	Jar1
3.50033	0.14	Jar1
3.517	0.139	Jar1
3.53367	0.139	Jar1
3.55	0.141	Jar1
3.567	0.138	Jar1
3.58333	0.141	Jar1
3.60033	0.138	Jar1
3.617	0.141	Jar1
3.63367	0.144	Jar1
3.65033	0.139	Jar1
3.66667	0.143	Jar1
3.68367	0.142	Jar1
3.7	0.141	Jar1
3.717	0.14	Jar1
3.73367	0.14	Jar1
3.75033	0.141	Jar1
3.767	0.14	Jar1
3.78333	0.142	Jar1
3.80033	0.148	Jar1
3.81667	0.142	Jar1
3.83367	0.138	Jar1
3.85033	0.139	Jar1
3.867	0.136	Jar1
3.88367	0.138	Jar1
3.90033	0.137	Jar1
3.917	0.141	Jar1
3.93333	0.141	Jar1
3.95033	0.139	Jar1
3.96667	0.141	Jar1
3.98367	0.14	Jar1
4.00033	0.144	Jar1
4.017	0.149	Jar1
4.03367	0.143	Jar1
4.05	0.14	Jar1
4.067	0.143	Jar1
4.08383	0.152	Jar1
4.10033	0.149	Jar1
4.117	0.145	Jar1
4.13367	0.145	Jar1
4.15033	0.142	Jar1
4.16667	0.146	Jar1
4.18367	0.151	Jar1
4.20033	0.143	Jar1
4.217	0.139	Jar1
4.23367	0.141	Jar1
4.25033	0.141	Jar1
4.267	0.143	Jar1
4.28333	0.144	Jar1
4.30033	0.14	Jar1
4.317	0.139	Jar1
4.33367	0.144	Jar1
4.35	0.152	Jar1
4.367	0.149	Jar1
4.38367	0.143	Jar1
4.4	0.148	Jar1
4.417	0.156	Jar1
4.43367	0.149	Jar1
4.45033	0.146	Jar1
4.46717	0.148	Jar1
4.48367	0.145	Jar1
4.50033	0.143	Jar1
4.517	0.146	Jar1
4.53367	0.148	Jar1
4.55033	0.151	Jar1
4.567	0.152	Jar1
4.58367	0.147	Jar1
4.60033	0.14	Jar1
4.617	0.143	Jar1
4.63333	0.151	Jar1
4.65033	0.149	Jar1
4.667	0.148	Jar1
4.68367	0.15	Jar1
4.70033	0.148	Jar1
4.717	0.149	Jar1
4.73333	0.151	Jar1
4.75	0.152	Jar1
4.767	0.161	Jar1
4.78333	0.149	Jar1
4.80033	0.137	Jar1
4.817	0.145	Jar1
4.83367	0.149	Jar1
4.8505	0.147	Jar1
4.86667	0.149	Jar1
4.88367	0.148	Jar1
4.90033	0.151	Jar1
4.917	0.155	Jar1
4.93367	0.155	Jar1
4.95033	0.152	Jar1
4.967	0.151	Jar1
4.98367	0.155	Jar1
5.00033	0.156	Jar1
5.01667	0.151	Jar1
5.03367	0.148	Jar1
5.05033	0.152	Jar1
5.067	0.151	Jar1
5.08367	0.147	Jar1
5.10033	0.154	Jar1
5.11667	0.153	Jar1
5.13333	0.153	Jar1
5.15033	0.154	Jar1
5.167	0.154	Jar1
5.18367	0.149	Jar1
5.20033	0.147	Jar1
5.21667	0.152	Jar1
5.23383	0.157	Jar1
5.25	0.158	Jar1
5.267	0.15	Jar1
5.28367	0.149	Jar1
5.30033	0.151	Jar1
5.317	0.154	Jar1
5.33367	0.154	Jar1
5.35033	0.148	Jar1
5.36667	0.147	Jar1
5.38367	0.154	Jar1
5.40033	0.154	Jar1
5.417	0.153	Jar1
5.43367	0.156	Jar1
5.45033	0.147	Jar1
5.467	0.152	Jar1
5.48333	0.157	Jar1
5.50033	0.158	Jar1
5.51667	0.157	Jar1
5.53367	0.162	Jar1
5.55033	0.162	Jar1
5.567	0.16	Jar1
5.58367	0.155	Jar1
5.60033	0.157	Jar1
5.61717	0.156	Jar1
5.63333	0.155	Jar1
5.65033	0.153	Jar1
5.667	0.152	Jar1
5.68367	0.154	Jar1
5.70033	0.157	Jar1
5.717	0.157	Jar1
5.73367	0.162	Jar1
5.75	0.164	Jar1
5.767	0.163	Jar1
5.78367	0.158	Jar1
5.80033	0.157	Jar1
5.817	0.156	Jar1
5.83367	0.16	Jar1
5.85033	0.164	Jar1
5.86667	0.164	Jar1
5.88367	0.162	Jar1
5.90033	0.162	Jar1
5.917	0.162	Jar1
5.93367	0.162	Jar1
5.95033	0.164	Jar1
5.967	0.161	Jar1
5.98333	0.156	Jar1
6.00033	0.156	Jar1
6.01667	0.16	Jar1
6.03367	0.161	Jar1
6.05033	0.16	Jar1
6.067	0.157	Jar1
6.08367	0.155	Jar1
6.1	0.156	Jar1
6.117	0.157	Jar1
6.13333	0.164	Jar1
6.15033	0.164	Jar1
6.167	0.166	Jar1
6.18367	0.168	Jar1
6.20033	0.165	Jar1
6.21667	0.165	Jar1
6.23367	0.158	Jar1
6.25	0.157	Jar1
6.267	0.161	Jar1
6.28367	0.167	Jar1
6.30033	0.165	Jar1
6.317	0.163	Jar1
6.33367	0.163	Jar1
6.35033	0.165	Jar1
6.36667	0.165	Jar1
6.38367	0.161	Jar1
6.40033	0.162	Jar1
6.417	0.164	Jar1
6.43367	0.159	Jar1
6.45033	0.167	Jar1
6.467	0.171	Jar1
6.48333	0.164	Jar1
6.50033	0.163	Jar1
6.517	0.163	Jar1
6.53367	0.167	Jar1
6.55033	0.164	Jar1
6.567	0.158	Jar1
6.58367	0.165	Jar1
6.6	0.172	Jar1
6.617	0.167	Jar1
6.63333	0.171	Jar1
6.65033	0.171	Jar1
6.667	0.173	Jar1
6.68367	0.174	Jar1
6.70033	0.167	Jar1
6.717	0.159	Jar1
6.73367	0.165	Jar1
6.75	0.164	Jar1
6.767	0.166	Jar1
6.78333	0.168	Jar1
6.80033	0.175	Jar1
6.817	0.174	Jar1
6.83367	0.168	Jar1
6.85033	0.169	Jar1
6.86667	0.172	Jar1
6.88367	0.176	Jar1
6.9	0.175	Jar1
6.917	0.168	Jar1
6.93367	0.17	Jar1
6.95033	0.177	Jar1
6.967	0.171	Jar1
6.98333	0.166	Jar1
7.00033	0.173	Jar1
7.017	0.179	Jar1
7.03367	0.177	Jar1
7.05033	0.174	Jar1
7.067	0.171	Jar1
7.08367	0.17	Jar1
7.1	0.17	Jar1
7.117	0.175	Jar1
7.13367	0.172	Jar1
7.15033	0.173	Jar1
7.167	0.171	Jar1
7.18367	0.171	Jar1
7.20033	0.182	Jar1
7.21667	0.181	Jar1
7.23367	0.168	Jar1
7.25	0.171	Jar1
7.267	0.179	Jar1
7.28367	0.179	Jar1
7.30033	0.174	Jar1
7.317	0.177	Jar1
7.33333	0.182	Jar1
7.35033	0.174	Jar1
7.36667	0.173	Jar1
7.38367	0.177	Jar1
7.40033	0.179	Jar1
7.417	0.18	Jar1
7.43367	0.176	Jar1
7.45033	0.176	Jar1
7.467	0.185	Jar1
7.48333	0.187	Jar1
7.50033	0.18	Jar1
7.517	0.179	Jar1
7.53367	0.185	Jar1
7.55033	0.181	Jar1
7.567	0.181	Jar1
7.58367	0.191	Jar1
7.6	0.19	Jar1
7.617	0.185	Jar1
7.63333	0.184	Jar1
7.65033	0.187	Jar1
7.667	0.179	Jar1
7.68367	0.177	Jar1
7.70033	0.187	Jar1
7.717	0.191	Jar1
7.73367	0.189	Jar1
7.75	0.186	Jar1
7.767	0.184	Jar1
7.78367	0.179	Jar1
7.80033	0.177	Jar1
7.817	0.187	Jar1
7.83367	0.193	Jar1
7.85033	0.19	Jar1
7.86667	0.191	Jar1
7.88367	0.192	Jar1
7.9	0.188	Jar1
7.917	0.19	Jar1
7.93367	0.179	Jar1
7.95033	0.176	Jar1
7.967	0.183	Jar1
7.98333	0.192	Jar1
8.00033	0.189	Jar1
8.01667	0.188	Jar1
8.03367	0.19	Jar1
8.05033	0.184	Jar1
8.067	0.183	Jar1
8.08367	0.189	Jar1
8.1	0.191	Jar1
8.117	0.19	Jar1
8.13333	0.177	Jar1
8.15033	0.175	Jar1
8.167	0.184	Jar1
8.18367	0.194	Jar1
8.20033	0.196	Jar1
8.217	0.193	Jar1
8.23367	0.189	Jar1
8.25	0.192	Jar1
8.267	0.198	Jar1
8.28367	0.196	Jar1
8.30033	0.195	Jar1
8.317	0.191	Jar1
8.33367	0.198	Jar1
8.35033	0.204	Jar1
8.36667	0.196	Jar1
8.38367	0.192	Jar1
8.4	0.194	Jar1
8.417	0.189	Jar1
8.43367	0.188	Jar1
8.45033	0.197	Jar1
8.467	0.201	Jar1
8.48333	0.199	Jar1
8.50033	0.198	Jar1
8.51667	0.195	Jar1
8.53367	0.197	Jar1
8.55033	0.203	Jar1
8.567	0.205	Jar1
8.58367	0.203	Jar1
8.6	0.195	Jar1
8.617	0.197	Jar1
8.63367	0.196	Jar1
8.65033	0.199	Jar1
8.667	0.199	Jar1
8.68367	0.195	Jar1
8.70033	0.194	Jar1
8.71667	0.193	Jar1
8.73367	0.197	Jar1
8.75	0.194	Jar1
8.767	0.203	Jar1
8.78333	0.209	Jar1
8.80033	0.203	Jar1
8.817	0.197	Jar1
8.83333	0.202	Jar1
8.85033	0.213	Jar1
8.86667	0.206	Jar1
8.88367	0.202	Jar1
8.9005	0.202	Jar1
8.917	0.204	Jar1
8.93367	0.204	Jar1
8.95033	0.2	Jar1
8.967	0.205	Jar1
8.98333	0.203	Jar1
9.00033	0.205	Jar1
9.017	0.208	Jar1
9.03367	0.212	Jar1
9.05033	0.21	Jar1
9.067	0.207	Jar1
9.08367	0.208	Jar1
9.1	0.212	Jar1
9.117	0.211	Jar1
9.13367	0.213	Jar1
9.15033	0.21	Jar1
9.16667	0.206	Jar1
9.18367	0.204	Jar1
9.20033	0.213	Jar1
9.21667	0.215	Jar1
9.23367	0.207	Jar1
9.25033	0.207	Jar1
9.267	0.206	Jar1
9.28383	0.204	Jar1
9.3	0.203	Jar1
9.317	0.213	Jar1
9.33367	0.211	Jar1
9.35033	0.21	Jar1
9.367	0.215	Jar1
9.38367	0.211	Jar1
9.40033	0.212	Jar1
9.417	0.216	Jar1
9.43367	0.219	Jar1
9.45	0.22	Jar1
9.467	0.221	Jar1
9.48367	0.217	Jar1
9.50033	0.219	Jar1
9.517	0.225	Jar1
9.53367	0.225	Jar1
9.55	0.228	Jar1
9.56667	0.223	Jar1
9.58367	0.211	Jar1
9.6	0.215	Jar1
9.617	0.221	Jar1
9.63367	0.225	Jar1
9.65033	0.226	Jar1
9.66717	0.217	Jar1
9.68333	0.217	Jar1
9.70033	0.217	Jar1
9.717	0.215	Jar1
9.73367	0.214	Jar1
9.75033	0.215	Jar1
9.767	0.214	Jar1
9.78367	0.218	Jar1
9.80033	0.219	Jar1
9.817	0.216	Jar1
9.83333	0.219	Jar1
9.85033	0.223	Jar1
9.867	0.228	Jar1
9.88367	0.227	Jar1
9.90033	0.226	Jar1
9.917	0.226	Jar1
9.93333	0.228	Jar1
9.95	0.224	Jar1
9.967	0.225	Jar1
9.98367	0.224	Jar1
10.0003	0.226	Jar1
10.017	0.226	Jar1
10.0337	0.223	Jar1
10.0505	0.225	Jar1
10.0667	0.223	Jar1
10.0837	0.221	Jar1
10.1003	0.219	Jar1
10.117	0.221	Jar1
10.1337	0.234	Jar1
10.1503	0.23	Jar1
10.167	0.226	Jar1
10.1833	0.226	Jar1
10.2003	0.229	Jar1
10.2167	0.225	Jar1
10.2337	0.224	Jar1
10.2503	0.23	Jar1
10.267	0.23	Jar1
10.2837	0.228	Jar1
10.3003	0.229	Jar1
10.3167	0.231	Jar1
10.3333	0.228	Jar1
10.3503	0.237	Jar1
10.367	0.239	Jar1
10.3837	0.233	Jar1
10.4003	0.235	Jar1
10.417	0.242	Jar1
10.4338	0.243	Jar1
10.45	0.236	Jar1
10.467	0.232	Jar1
10.4837	0.228	Jar1
10.5003	0.233	Jar1
10.517	0.235	Jar1
10.5337	0.237	Jar1
10.5503	0.234	Jar1
10.5667	0.231	Jar1
10.5837	0.233	Jar1
10.6	0.23	Jar1
10.617	0.232	Jar1
10.6337	0.233	Jar1
10.6503	0.239	Jar1
10.667	0.243	Jar1
10.6837	0.239	Jar1
10.7	0.239	Jar1
10.7167	0.239	Jar1
10.7337	0.239	Jar1
10.7503	0.239	Jar1
10.767	0.241	Jar1
10.7837	0.246	Jar1
10.8003	0.245	Jar1
10.8172	0.251	Jar1
10.8333	0.251	Jar1
10.8503	0.254	Jar1
10.867	0.254	Jar1
10.8837	0.256	Jar1
10.9003	0.254	Jar1
10.917	0.245	Jar1
10.9337	0.244	Jar1
10.95	0.247	Jar1
10.967	0.243	Jar1
10.9837	0.246	Jar1
11.0003	0.243	Jar1
11.017	0.245	Jar1
11.0337	0.248	Jar1
11.0503	0.251	Jar1
11.0667	0.245	Jar1
11.0837	0.249	Jar1
11.1003	0.251	Jar1
11.117	0.251	Jar1
11.1337	0.254	Jar1
11.1503	0.247	Jar1
11.167	0.249	Jar1
11.1833	0.251	Jar1
11.2003	0.251	Jar1
11.2167	0.25	Jar1
11.2337	0.245	Jar1
11.2503	0.242	Jar1
11.267	0.246	Jar1
11.2837	0.259	Jar1
11.3	0.262	Jar1
11.317	0.262	Jar1
11.3333	0.259	Jar1
11.3503	0.254	Jar1
11.367	0.263	Jar1
11.3837	0.266	Jar1
11.4003	0.264	Jar1
11.417	0.262	Jar1
11.4337	0.254	Jar1
11.45	0.259	Jar1
11.467	0.261	Jar1
11.4837	0.264	Jar1
11.5003	0.27	Jar1
11.517	0.265	Jar1
11.5337	0.265	Jar1
11.5503	0.256	Jar1
11.5667	0.257	Jar1
11.5837	0.263	Jar1
11.6003	0.27	Jar1
11.617	0.262	Jar1
11.6337	0.267	Jar1
11.6503	0.273	Jar1
11.667	0.266	Jar1
11.6833	0.268	Jar1
11.7003	0.266	Jar1
11.7167	0.271	Jar1
11.7337	0.273	Jar1
11.7503	0.27	Jar1
11.767	0.271	Jar1
11.7837	0.266	Jar1
11.8003	0.275	Jar1
11.817	0.275	Jar1
11.8333	0.269	Jar1
11.8503	0.273	Jar1
11.867	0.278	Jar1
11.8837	0.278	Jar1
11.9003	0.279	Jar1
11.917	0.276	Jar1
11.9337	0.271	Jar1
11.95	0.276	Jar1
11.967	0.274	Jar1
11.9837	0.273	Jar1
12.0003	0.278	Jar1
12.017	0.285	Jar1
12.0337	0.296	Jar1
12.0503	0.291	Jar1
12.0667	0.276	Jar1
12.0837	0.27	Jar1
12.1	0.288	Jar1
12.117	0.292	Jar1
12.1337	0.284	Jar1
12.1503	0.284	Jar1
12.167	0.287	Jar1
12.1833	0.285	Jar1
12.2003	0.283	Jar1
12.2167	0.291	Jar1
12.2337	0.296	Jar1
12.2503	0.29	Jar1
12.267	0.291	Jar1
12.2837	0.292	Jar1
12.3	0.283	Jar1
12.317	0.282	Jar1
12.3333	0.288	Jar1
12.3503	0.289	Jar1
12.367	0.287	Jar1
12.3837	0.289	Jar1
12.4003	0.29	Jar1
12.417	0.291	Jar1
12.4337	0.292	Jar1
12.45	0.291	Jar1
12.467	0.286	Jar1
12.4837	0.286	Jar1
12.5003	0.289	Jar1
12.517	0.292	Jar1
12.5337	0.289	Jar1
12.5503	0.288	Jar1
12.5667	0.3	Jar1
12.5837	0.306	Jar1
12.6	0.3	Jar1
12.617	0.294	Jar1
12.6337	0.289	Jar1
12.6503	0.297	Jar1
12.667	0.302	Jar1
12.6833	0.306	Jar1
12.7003	0.296	Jar1
12.7167	0.293	Jar1
12.7337	0.298	Jar1
12.7503	0.296	Jar1
12.767	0.295	Jar1
12.7837	0.3	Jar1
12.8003	0.3	Jar1
12.817	0.303	Jar1
12.8333	0.305	Jar1
12.8503	0.3	Jar1
12.867	0.302	Jar1
12.8837	0.303	Jar1
12.9003	0.305	Jar1
12.917	0.309	Jar1
12.9337	0.309	Jar1
12.95	0.307	Jar1
12.967	0.312	Jar1
12.9833	0.307	Jar1
13.0003	0.309	Jar1
13.017	0.317	Jar1
13.0337	0.314	Jar1
13.0503	0.309	Jar1
13.0667	0.309	Jar1
13.0837	0.31	Jar1
13.1003	0.312	Jar1
13.117	0.318	Jar1
13.1337	0.314	Jar1
13.1503	0.312	Jar1
13.167	0.319	Jar1
13.1833	0.321	Jar1
13.2003	0.322	Jar1
13.2167	0.321	Jar1
13.2337	0.319	Jar1
13.2503	0.314	Jar1
13.267	0.316	Jar1
13.2837	0.317	Jar1
13.3	0.319	Jar1
13.317	0.321	Jar1
13.3338	0.332	Jar1
13.3503	0.327	Jar1
13.367	0.316	Jar1
13.3837	0.312	Jar1
13.4003	0.316	Jar1
13.4167	0.314	Jar1
13.4337	0.314	Jar1
13.45	0.322	Jar1
13.467	0.326	Jar1
13.4837	0.329	Jar1
13.5003	0.325	Jar1
13.517	0.323	Jar1
13.5333	0.323	Jar1
13.5503	0.331	Jar1
13.5667	0.331	Jar1
13.5837	0.331	Jar1
13.6	0.336	Jar1
13.617	0.336	Jar1
13.6337	0.342	Jar1
13.65	0.344	Jar1
13.667	0.342	Jar1
13.6833	0.338	Jar1
13.7003	0.341	Jar1
13.7172	0.337	Jar1
13.7337	0.336	Jar1
13.7503	0.34	Jar1
13.767	0.336	Jar1
13.7837	0.333	Jar1
13.8	0.335	Jar1
13.817	0.335	Jar1
13.8337	0.34	Jar1
13.8503	0.339	Jar1
13.867	0.337	Jar1
13.8837	0.343	Jar1
13.9003	0.343	Jar1
13.9167	0.347	Jar1
13.9337	0.344	Jar1
13.9503	0.343	Jar1
13.967	0.347	Jar1
13.9833	0.347	Jar1
14.0003	0.351	Jar1
14.017	0.35	Jar1
14.0333	0.35	Jar1
14.0503	0.35	Jar1
14.067	0.345	Jar1
14.0837	0.349	Jar1
14.1005	0.348	Jar1
14.1167	0.358	Jar1
14.1337	0.364	Jar1
14.1503	0.355	Jar1
14.167	0.355	Jar1
14.1837	0.359	Jar1
14.2003	0.362	Jar1
14.217	0.365	Jar1
14.2337	0.369	Jar1
14.2503	0.365	Jar1
14.2667	0.364	Jar1
14.2837	0.367	Jar1
14.3003	0.363	Jar1
14.317	0.363	Jar1
14.3337	0.37	Jar1
14.3503	0.372	Jar1
14.3667	0.366	Jar1
14.3833	0.362	Jar1
14.4003	0.364	Jar1
14.417	0.363	Jar1
14.4337	0.363	Jar1
14.4503	0.369	Jar1
14.467	0.364	Jar1
14.4838	0.36	Jar1
14.5	0.363	Jar1
14.517	0.366	Jar1
14.5337	0.372	Jar1
14.5503	0.368	Jar1
14.567	0.37	Jar1
14.5837	0.37	Jar1
14.6003	0.373	Jar1
14.6167	0.382	Jar1
14.6337	0.387	Jar1
14.6503	0.39	Jar1
14.667	0.394	Jar1
14.6837	0.393	Jar1
14.7003	0.389	Jar1
14.717	0.387	Jar1
14.7333	0.393	Jar1
14.75	0.383	Jar1
14.7667	0.376	Jar1
14.7837	0.379	Jar1
14.8003	0.386	Jar1
14.817	0.384	Jar1
14.8337	0.377	Jar1
14.8503	0.382	Jar1
14.8672	0.385	Jar1
14.8833	0.381	Jar1
14.9003	0.383	Jar1
14.917	0.388	Jar1
14.9337	0.391	Jar1
14.9503	0.391	Jar1
14.967	0.391	Jar1
14.9837	0.388	Jar1
15	0.394	Jar1
15.017	0.396	Jar1
15.0333	0.396	Jar1
15.0503	0.402	Jar1
15.067	0.408	Jar1
15.0837	0.407	Jar1
15.1003	0.395	Jar1
15.1167	0.392	Jar1
15.1333	0.39	Jar1
15.15	0.394	Jar1
15.167	0.404	Jar1
15.1837	0.408	Jar1
15.2003	0.404	Jar1
15.217	0.398	Jar1
15.2333	0.396	Jar1
15.2505	0.397	Jar1
15.2667	0.401	Jar1
15.2837	0.404	Jar1
15.3003	0.403	Jar1
15.317	0.401	Jar1
15.3337	0.403	Jar1
15.3503	0.408	Jar1
15.367	0.409	Jar1
15.3833	0.408	Jar1
15.4003	0.407	Jar1
15.417	0.408	Jar1
15.4337	0.403	Jar1
15.4503	0.411	Jar1
15.467	0.407	Jar1
15.4837	0.405	Jar1
15.5	0.407	Jar1
15.517	0.409	Jar1
15.5333	0.41	Jar1
15.5503	0.411	Jar1
15.567	0.42	Jar1
15.5837	0.418	Jar1
15.6003	0.409	Jar1
15.6167	0.418	Jar1
15.6338	0.43	Jar1
15.65	0.429	Jar1
15.667	0.43	Jar1
15.6837	0.431	Jar1
15.7003	0.431	Jar1
15.717	0.432	Jar1
15.7337	0.436	Jar1
15.7503	0.435	Jar1
15.7667	0.43	Jar1
15.7837	0.432	Jar1
15.8003	0.434	Jar1
15.817	0.435	Jar1
15.8337	0.433	Jar1
15.8503	0.436	Jar1
15.867	0.442	Jar1
15.8833	0.445	Jar1
15.9	0.44	Jar1
15.9167	0.437	Jar1
15.9337	0.437	Jar1
15.9503	0.442	Jar1
15.967	0.433	Jar1
15.9837	0.439	Jar1
16.0003	0.446	Jar1
16.0172	0.441	Jar1
16.0333	0.441	Jar1
16.0503	0.439	Jar1
16.067	0.442	Jar1
16.0837	0.448	Jar1
16.1003	0.442	Jar1
16.117	0.45	Jar1
16.1337	0.455	Jar1
16.15	0.459	Jar1
16.167	0.459	Jar1
16.1837	0.46	Jar1
16.2003	0.457	Jar1
16.217	0.457	Jar1
16.2337	0.457	Jar1
16.2503	0.455	Jar1
16.2667	0.459	Jar1
16.2837	0.462	Jar1
16.3003	0.461	Jar1
16.317	0.46	Jar1
16.3337	0.462	Jar1
16.3503	0.459	Jar1
16.367	0.462	Jar1
16.3833	0.469	Jar1
16.4003	0.473	Jar1
16.417	0.475	Jar1
16.4337	0.487	Jar1
16.4503	0.493	Jar1
16.467	0.489	Jar1
16.4837	0.487	Jar1
16.5	0.489	Jar1
16.517	0.481	Jar1
16.5333	0.476	Jar1
16.5503	0.471	Jar1
16.567	0.476	Jar1
16.5837	0.491	Jar1
16.6003	0.486	Jar1
16.6167	0.486	Jar1
16.6337	0.487	Jar1
16.6503	0.483	Jar1
16.667	0.479	Jar1
16.6837	0.483	Jar1
16.7	0.481	Jar1
16.717	0.484	Jar1
16.7333	0.485	Jar1
16.7503	0.495	Jar1
16.767	0.495	Jar1
16.7837	0.493	Jar1
16.8003	0.492	Jar1
16.817	0.491	Jar1
16.8337	0.493	Jar1
16.85	0.5	Jar1
16.867	0.491	Jar1
16.8833	0.489	Jar1
16.9003	0.505	Jar1
16.917	0.506	Jar1
16.9333	0.505	Jar1
16.9503	0.504	Jar1
16.9667	0.498	Jar1
16.9837	0.492	Jar1
17.0005	0.496	Jar1
17.017	0.503	Jar1
17.0337	0.509	Jar1
17.0503	0.517	Jar1
17.067	0.52	Jar1
17.0837	0.513	Jar1
17.1003	0.501	Jar1
17.117	0.505	Jar1
17.1337	0.507	Jar1
17.1503	0.508	Jar1
17.1667	0.512	Jar1
17.1837	0.511	Jar1
17.2003	0.508	Jar1
17.217	0.513	Jar1
17.2337	0.518	Jar1
17.2503	0.516	Jar1
17.2667	0.523	Jar1
17.2833	0.529	Jar1
17.3003	0.527	Jar1
17.3167	0.52	Jar1
17.3337	0.516	Jar1
17.3503	0.52	Jar1
17.367	0.518	Jar1
17.3838	0.532	Jar1
17.4	0.538	Jar1
17.417	0.532	Jar1
17.4337	0.53	Jar1
17.4503	0.534	Jar1
17.467	0.536	Jar1
17.4837	0.542	Jar1
17.5003	0.548	Jar1
17.517	0.545	Jar1
17.5337	0.537	Jar1
17.55	0.545	Jar1
17.567	0.552	Jar1
17.5837	0.552	Jar1
17.6003	0.548	Jar1
17.617	0.548	Jar1
17.6337	0.555	Jar1
17.65	0.561	Jar1
17.6667	0.564	Jar1
17.6837	0.566	Jar1
17.7003	0.566	Jar1
17.717	0.565	Jar1
17.7337	0.556	Jar1
17.7503	0.557	Jar1
17.7672	0.572	Jar1
17.7833	0.564	Jar1
17.8003	0.559	Jar1
17.817	0.546	Jar1
17.8337	0.548	Jar1
17.8503	0.564	Jar1
17.8667	0.562	Jar1
17.8837	0.56	Jar1
17.9003	0.567	Jar1
17.917	0.567	Jar1
17.9337	0.566	Jar1
17.9503	0.568	Jar1
17.967	0.57	Jar1
17.9833	0.568	Jar1
18.0003	0.556	Jar1
18.0167	0.559	Jar1
18.0337	0.562	Jar1
18.0503	0.572	Jar1
18.067	0.576	Jar1
18.0837	0.577	Jar1
18.1	0.577	Jar1
18.117	0.581	Jar1
18.1333	0.585	Jar1
18.1503	0.582	Jar1
18.167	0.576	Jar1
18.1837	0.579	Jar1
18.2003	0.589	Jar1
18.2167	0.596	Jar1
18.2337	0.592	Jar1
18.25	0.594	Jar1
18.267	0.588	Jar1
18.2837	0.574	Jar1
18.3003	0.576	Jar1
18.317	0.59	Jar1
18.3333	0.597	Jar1
18.3503	0.597	Jar1
18.3667	0.594	Jar1
18.3837	0.596	Jar1
18.4003	0.601	Jar1
18.417	0.607	Jar1
18.4337	0.605	Jar1
18.45	0.6	Jar1
18.467	0.601	Jar1
18.4833	0.607	Jar1
18.5003	0.607	Jar1
18.517	0.609	Jar1
18.5337	0.61	Jar1
18.5503	0.606	Jar1
18.567	0.605	Jar1
18.5837	0.61	Jar1
18.6	0.613	Jar1
18.617	0.617	Jar1
18.6333	0.615	Jar1
18.6503	0.615	Jar1
18.667	0.623	Jar1
18.6837	0.626	Jar1
18.7003	0.629	Jar1
18.7167	0.629	Jar1
18.7337	0.63	Jar1
18.7505	0.628	Jar1
18.767	0.626	Jar1
18.7837	0.622	Jar1
18.8003	0.628	Jar1
18.817	0.63	Jar1
18.8337	0.632	Jar1
18.8503	0.63	Jar1
18.8667	0.636	Jar1
18.8837	0.634	Jar1
18.9003	0.63	Jar1
18.917	0.627	Jar1
18.9337	0.631	Jar1
18.95	0.639	Jar1
18.967	0.634	Jar1
18.9833	0.632	Jar1
19.0003	0.633	Jar1
19.0167	0.637	Jar1
19.0337	0.648	Jar1
19.0503	0.651	Jar1
19.067	0.647	Jar1
19.0837	0.647	Jar1
19.1	0.649	Jar1
19.117	0.651	Jar1
19.1338	0.656	Jar1
19.1503	0.656	Jar1
19.167	0.657	Jar1
19.1837	0.659	Jar1
19.2003	0.664	Jar1
19.2167	0.663	Jar1
19.2337	0.665	Jar1
19.2503	0.662	Jar1
19.267	0.658	Jar1
19.2837	0.662	Jar1
19.3003	0.667	Jar1
19.317	0.663	Jar1
19.3333	0.666	Jar1
19.3503	0.666	Jar1
19.367	0.672	Jar1
19.3837	0.673	Jar1
19.4	0.672	Jar1
19.417	0.675	Jar1
19.4337	0.675	Jar1
19.45	0.673	Jar1
19.467	0.677	Jar1
19.4837	0.678	Jar1
19.5003	0.681	Jar1
19.5172	0.679	Jar1
19.5337	0.677	Jar1
19.5503	0.674	Jar1
19.567	0.674	Jar1
19.5837	0.668	Jar1
19.6003	0.667	Jar1
19.617	0.672	Jar1
19.6337	0.673	Jar1
19.6503	0.678	Jar1
19.667	0.68	Jar1
19.6833	0.681	Jar1
19.7003	0.687	Jar1
19.717	0.686	Jar1
19.7337	0.683	Jar1
19.7503	0.688	Jar1
19.767	0.692	Jar1
19.7833	0.697	Jar1
19.8	0.7	Jar1
19.817	0.701	Jar1
19.8333	0.701	Jar1
19.8503	0.706	Jar1
19.867	0.705	Jar1
19.8837	0.707	Jar1
19.9005	0.716	Jar1
19.917	0.72	Jar1
19.9337	0.714	Jar1
19.9503	0.714	Jar1
19.967	0.712	Jar1
19.9837	0.712	Jar1
20.0003	0.715	Jar1
20.017	0.72	Jar1
20.0337	0.724	Jar1
20.0503	0.714	Jar1
20.0667	0.71	Jar1
20.0837	0.722	Jar1
20.1003	0.724	Jar1
20.117	0.721	Jar1
20.1337	0.724	Jar1
20.15	0.726	Jar1
20.167	0.726	Jar1
20.1837	0.723	Jar1
20.2003	0.728	Jar1
20.217	0.729	Jar1
20.2337	0.737	Jar1
20.2503	0.737	Jar1
20.2667	0.728	Jar1
20.2837	0.724	Jar1
20.3003	0.723	Jar1
20.317	0.73	Jar1
20.3337	0.731	Jar1
20.35	0.735	Jar1
20.367	0.746	Jar1
20.3833	0.75	Jar1
20.4003	0.747	Jar1
20.417	0.749	Jar1
20.4337	0.749	Jar1
20.4503	0.747	Jar1
20.4667	0.75	Jar1
20.4837	0.75	Jar1
20.5	0.755	Jar1
20.517	0.761	Jar1
20.5337	0.759	Jar1
20.5503	0.76	Jar1
20.567	0.76	Jar1
20.5837	0.759	Jar1
20.6003	0.761	Jar1
20.6167	0.765	Jar1
20.6337	0.767	Jar1
20.6503	0.769	Jar1
20.667	0.769	Jar1
20.6837	0.773	Jar1
20.7003	0.775	Jar1
20.717	0.771	Jar1
20.7333	0.772	Jar1
20.7503	0.765	Jar1
20.7667	0.771	Jar1
20.7837	0.771	Jar1
20.8003	0.775	Jar1
20.817	0.779	Jar1
20.8337	0.785	Jar1
20.8503	0.781	Jar1
20.867	0.781	Jar1
20.8833	0.787	Jar1
20.9003	0.787	Jar1
20.917	0.786	Jar1
20.9337	0.787	Jar1
20.9503	0.797	Jar1
20.967	0.798	Jar1
20.9837	0.793	Jar1
21	0.788	Jar1
21.017	0.793	Jar1
21.0337	0.797	Jar1
21.0503	0.796	Jar1
21.067	0.802	Jar1
21.0837	0.801	Jar1
21.1003	0.797	Jar1
21.1167	0.796	Jar1
21.1337	0.797	Jar1
21.15	0.8	Jar1
21.167	0.801	Jar1
21.1837	0.811	Jar1
21.2003	0.813	Jar1
21.217	0.81	Jar1
21.2333	0.808	Jar1
21.2503	0.813	Jar1
21.2672	0.815	Jar1
21.2837	0.812	Jar1
21.3003	0.813	Jar1
21.317	0.819	Jar1
21.3337	0.818	Jar1
21.35	0.821	Jar1
21.367	0.821	Jar1
21.3837	0.824	Jar1
21.4003	0.825	Jar1
21.417	0.821	Jar1
21.4337	0.822	Jar1
21.4503	0.823	Jar1
21.4667	0.825	Jar1
21.4837	0.824	Jar1
21.5003	0.833	Jar1
21.517	0.832	Jar1
21.5333	0.832	Jar1
21.5503	0.832	Jar1
21.567	0.835	Jar1
21.5833	0.836	Jar1
21.6003	0.841	Jar1
21.6167	0.843	Jar1
21.6337	0.844	Jar1
21.6505	0.847	Jar1
21.667	0.849	Jar1
21.6837	0.848	Jar1
21.7003	0.846	Jar1
21.717	0.852	Jar1
21.7337	0.851	Jar1
21.7503	0.85	Jar1
21.767	0.854	Jar1
21.7837	0.86	Jar1
21.8003	0.857	Jar1
21.8167	0.854	Jar1
21.8337	0.855	Jar1
21.8503	0.857	Jar1
21.867	0.863	Jar1
21.8837	0.862	Jar1
21.9003	0.856	Jar1
21.9167	0.864	Jar1
21.9333	0.871	Jar1
21.9503	0.871	Jar1
21.9667	0.871	Jar1
21.9837	0.866	Jar1
22.0003	0.865	Jar1
22.017	0.867	Jar1
22.0338	0.872	Jar1
22.05	0.875	Jar1
22.067	0.875	Jar1
22.0837	0.875	Jar1
22.1003	0.879	Jar1
22.117	0.881	Jar1
22.1337	0.883	Jar1
22.1503	0.882	Jar1
22.1667	0.881	Jar1
22.1837	0.889	Jar1
22.2	0.892	Jar1
22.217	0.892	Jar1
22.2337	0.888	Jar1
22.2503	0.893	Jar1
22.267	0.895	Jar1
22.2833	0.894	Jar1
22.3	0.892	Jar1
22.3167	0.892	Jar1
22.3337	0.893	Jar1
22.3503	0.899	Jar1
22.367	0.897	Jar1
22.3837	0.895	Jar1
22.4003	0.897	Jar1
22.4172	0.895	Jar1
22.4333	0.905	Jar1
22.4503	0.907	Jar1
22.467	0.904	Jar1
22.4837	0.907	Jar1
22.5003	0.904	Jar1
22.517	0.903	Jar1
22.5337	0.908	Jar1
22.55	0.913	Jar1
22.567	0.917	Jar1
22.5837	0.916	Jar1
22.6003	0.915	Jar1
22.617	0.919	Jar1
22.6337	0.924	Jar1
22.6503	0.929	Jar1
22.6667	0.921	Jar1
22.6837	0.927	Jar1
22.7	0.935	Jar1
22.717	0.934	Jar1
22.7337	0.931	Jar1
22.7503	0.932	Jar1
22.767	0.934	Jar1
22.7833	0.937	Jar1
22.8003	0.932	Jar1
22.8167	0.932	Jar1
22.8337	0.935	Jar1
22.8503	0.936	Jar1
22.867	0.94	Jar1
22.8837	0.946	Jar1
22.9003	0.947	Jar1
22.917	0.944	Jar1
22.9333	0.949	Jar1
22.9503	0.955	Jar1
22.967	0.954	Jar1
22.9837	0.948	Jar1
23.0003	0.944	Jar1
23.017	0.947	Jar1
23.0337	0.951	Jar1
23.05	0.953	Jar1
23.067	0.951	Jar1
23.0837	0.956	Jar1
23.1003	0.96	Jar1
23.117	0.961	Jar1
23.1337	0.958	Jar1
23.1503	0.967	Jar1
23.1667	0.967	Jar1
23.1837	0.969	Jar1
23.2003	0.973	Jar1
23.217	0.964	Jar1
23.2337	0.965	Jar1
23.2503	0.97	Jar1
23.267	0.974	Jar1
23.2833	0.978	Jar1
23.3003	0.971	Jar1
23.317	0.974	Jar1
23.3337	0.982	Jar1
23.3503	0.986	Jar1
23.367	0.987	Jar1
23.3837	0.982	Jar1
23.4	0.982	Jar1
23.417	0.985	Jar1
23.4337	0.987	Jar1
23.4503	0.991	Jar1
23.467	0.989	Jar1
23.4837	0.992	Jar1
23.5003	0.992	Jar1
23.5167	0.992	Jar1
23.5337	0.992	Jar1
23.5503	0.993	Jar1
23.567	0.995	Jar1
23.5837	1.001	Jar1
23.6003	1.002	Jar1
23.617	1.004	Jar1
23.6333	1.004	Jar1
23.6503	1.006	Jar1
23.6667	1.006	Jar1
23.6837	1.003	Jar1
23.7003	1.008	Jar1
23.717	1.012	Jar1
23.7337	1.014	Jar1
23.75	1.013	Jar1
23.767	1.016	Jar1
23.7833	1.021	Jar1
23.8003	1.021	Jar1
23.817	1.02	Jar1
23.8337	1.018	Jar1
23.8503	1.018	Jar1
23.867	1.026	Jar1
23.8837	1.027	Jar1
23.9	1.028	Jar1
23.917	1.027	Jar1
23.9337	1.026	Jar1
23.9503	1.028	Jar1
23.967	1.027	Jar1
23.9837	1.032	Jar1
24.0003	1.035	Jar1
24.0167	1.034	Jar1
24.0337	1.033	Jar1
24.05	1.036	Jar1
24.067	1.042	Jar1
24.0837	1.045	Jar1
24.1003	1.047	Jar1
24.117	1.047	Jar1
24.1333	1.046	Jar1
24.1503	1.048	Jar1
24.1672	1.043	Jar1
24.1837	1.043	Jar1
24.2003	1.046	Jar1
24.217	1.05	Jar1
24.2337	1.049	Jar1
24.25	1.052	Jar1
24.267	1.055	Jar1
24.2833	1.056	Jar1
24.3003	1.053	Jar1
24.317	1.053	Jar1
24.3337	1.063	Jar1
24.3503	1.066	Jar1
24.3667	1.065	Jar1
24.3837	1.066	Jar1
24.4	1.069	Jar1
24.417	1.067	Jar1
24.4333	1.07	Jar1
24.4503	1.068	Jar1
24.467	1.069	Jar1
24.4837	1.073	Jar1
24.5003	1.078	Jar1
24.5167	1.074	Jar1
24.5337	1.074	Jar1
24.5505	1.078	Jar1
24.567	1.08	Jar1
24.5837	1.082	Jar1
24.6003	1.082	Jar1
24.617	1.078	Jar1
24.6333	1.081	Jar1
24.6503	1.087	Jar1
24.6667	1.087	Jar1
24.6837	1.083	Jar1
24.7003	1.088	Jar1
24.717	1.091	Jar1
24.7337	1.1	Jar1
24.75	1.098	Jar1
24.767	1.096	Jar1
24.7833	1.096	Jar1
24.8003	1.097	Jar1
24.8167	1.104	Jar1
24.8337	1.107	Jar1
24.8503	1.108	Jar1
24.867	1.112	Jar1
24.8837	1.107	Jar1
24.9	1.108	Jar1
24.917	1.107	Jar1
24.9338	1.111	Jar1
24.9503	1.113	Jar1
24.967	1.109	Jar1
24.9837	1.108	Jar1
25.0003	1.115	Jar1
25.0167	1.119	Jar1
25.0337	1.121	Jar1
25.05	1.125	Jar1
25.067	1.125	Jar1
25.0837	1.129	Jar1
25.1003	1.129	Jar1
25.117	1.124	Jar1
25.1333	1.132	Jar1
25.1503	1.133	Jar1
25.1667	1.13	Jar1
25.1837	1.131	Jar1
25.2	1.131	Jar1
25.217	1.135	Jar1
25.2337	1.138	Jar1
25.25	1.138	Jar1
25.267	1.14	Jar1
25.2837	1.142	Jar1
25.3003	1.143	Jar1
25.3172	1.145	Jar1
25.3337	1.146	Jar1
25.3503	1.146	Jar1
25.367	1.146	Jar1
25.3837	1.145	Jar1
25.4	1.152	Jar1
25.417	1.152	Jar1
25.4337	1.151	Jar1
25.4503	1.154	Jar1
25.467	1.154	Jar1
25.4837	1.158	Jar1
25.5003	1.163	Jar1
25.5167	1.165	Jar1
25.5337	1.166	Jar1
25.5503	1.167	Jar1
25.567	1.17	Jar1
25.5833	1.168	Jar1
25.6003	1.161	Jar1
25.617	1.161	Jar1
25.6333	1.172	Jar1
25.6503	1.172	Jar1
25.667	1.168	Jar1
25.6837	1.171	Jar1
25.7005	1.175	Jar1
25.717	1.178	Jar1
25.7337	1.176	Jar1
25.7503	1.178	Jar1
25.767	1.182	Jar1
25.7837	1.19	Jar1
25.8003	1.187	Jar1
25.817	1.186	Jar1
25.8337	1.187	Jar1
25.8503	1.184	Jar1
25.8667	1.19	Jar1
25.8837	1.191	Jar1
25.9	1.189	Jar1
25.917	1.19	Jar1
25.9337	1.193	Jar1
25.9503	1.197	Jar1
25.9667	1.202	Jar1
25.9837	1.199	Jar1
26.0003	1.193	Jar1
26.0167	1.189	Jar1
26.0337	1.197	Jar1
26.0503	1.2	Jar1
26.067	1.203	Jar1
26.0838	1.204	Jar1
26.1003	1.209	Jar1
26.117	1.21	Jar1
26.1337	1.21	Jar1
26.1503	1.207	Jar1
26.167	1.208	Jar1
26.1837	1.213	Jar1
26.2003	1.211	Jar1
26.217	1.215	Jar1
26.2337	1.218	Jar1
26.25	1.218	Jar1
26.267	1.224	Jar1
26.2837	1.223	Jar1
26.3003	1.219	Jar1
26.317	1.221	Jar1
26.3337	1.222	Jar1
26.35	1.222	Jar1
26.3667	1.224	Jar1
26.3837	1.232	Jar1
26.4003	1.23	Jar1
26.417	1.234	Jar1
26.4337	1.237	Jar1
26.4503	1.236	Jar1
26.4672	1.234	Jar1
26.4833	1.236	Jar1
26.5003	1.24	Jar1
26.517	1.241	Jar1
26.5337	1.245	Jar1
26.5503	1.246	Jar1
26.567	1.246	Jar1
26.5837	1.246	Jar1
26.6	1.248	Jar1
26.617	1.245	Jar1
26.6333	1.246	Jar1
26.6503	1.254	Jar1
26.667	1.253	Jar1
26.6837	1.247	Jar1
26.7003	1.245	Jar1
26.7167	1.252	Jar1
26.7333	1.253	Jar1
26.75	1.253	Jar1
26.767	1.255	Jar1
26.7837	1.255	Jar1
26.8003	1.259	Jar1
26.817	1.266	Jar1
26.8337	1.267	Jar1
26.8505	1.273	Jar1
26.8667	1.276	Jar1
26.8837	1.274	Jar1
26.9003	1.272	Jar1
26.917	1.273	Jar1
26.9337	1.278	Jar1
26.9503	1.279	Jar1
26.967	1.282	Jar1
26.9833	1.279	Jar1
27.0003	1.279	Jar1
27.0167	1.284	Jar1
27.0337	1.285	Jar1
27.0503	1.283	Jar1
27.067	1.286	Jar1
27.0837	1.29	Jar1
27.1003	1.287	Jar1
27.1167	1.285	Jar1
27.1333	1.284	Jar1
27.1503	1.284	Jar1
27.167	1.286	Jar1
27.1837	1.283	Jar1
27.2003	1.282	Jar1
27.217	1.286	Jar1
27.2338	1.285	Jar1
27.25	1.293	Jar1
27.267	1.3	Jar1
27.2837	1.301	Jar1
27.3003	1.297	Jar1
27.317	1.295	Jar1
27.3337	1.298	Jar1
27.3503	1.303	Jar1
27.3667	1.301	Jar1
27.3837	1.302	Jar1
27.4003	1.309	Jar1
27.417	1.311	Jar1
27.4337	1.313	Jar1
27.4503	1.309	Jar1
27.467	1.311	Jar1
27.4833	1.321	Jar1
27.5	1.321	Jar1
27.5167	1.316	Jar1
27.5337	1.315	Jar1
27.5503	1.316	Jar1
27.567	1.322	Jar1
27.5837	1.325	Jar1
27.6003	1.33	Jar1
27.6172	1.329	Jar1
27.6333	1.328	Jar1
27.6503	1.328	Jar1
27.667	1.326	Jar1
27.6837	1.33	Jar1
27.7003	1.333	Jar1
27.717	1.336	Jar1
27.7337	1.334	Jar1
27.75	1.326	Jar1
27.767	1.327	Jar1
27.7837	1.328	Jar1
27.8003	1.331	Jar1
27.817	1.335	Jar1
27.8337	1.343	Jar1
27.8503	1.343	Jar1
27.8667	1.343	Jar1
27.8833	1.347	Jar1
27.9	1.349	Jar1
27.917	1.342	Jar1
27.9337	1.335	Jar1
27.9503	1.341	Jar1
27.967	1.349	Jar1
27.9837	1.354	Jar1
28.0005	1.357	Jar1
28.0167	1.36	Jar1
28.0337	1.359	Jar1
28.0503	1.358	Jar1
28.067	1.359	Jar1
28.0837	1.361	Jar1
28.1003	1.362	Jar1
28.117	1.365	Jar1
28.1333	1.365	Jar1
28.1503	1.366	Jar1
28.167	1.367	Jar1
28.1837	1.364	Jar1
28.2003	1.367	Jar1
28.217	1.367	Jar1
28.2337	1.365	Jar1
28.25	1.367	Jar1
28.267	1.369	Jar1
28.2833	1.367	Jar1
28.3003	1.372	Jar1
28.317	1.372	Jar1
28.3337	1.375	Jar1
28.3503	1.378	Jar1
28.3667	1.378	Jar1
28.3838	1.373	Jar1
28.4	1.376	Jar1
28.417	1.381	Jar1
28.4337	1.386	Jar1
28.4503	1.387	Jar1
28.467	1.386	Jar1
28.4837	1.387	Jar1
28.5003	1.389	Jar1
28.5167	1.387	Jar1
28.5337	1.382	Jar1
28.5503	1.379	Jar1
28.567	1.377	Jar1
28.5837	1.378	Jar1
28.6003	1.377	Jar1
28.617	1.372	Jar1
28.6333	1.38	Jar1
28.6503	1.387	Jar1
28.667	1.388	Jar1
28.6837	1.392	Jar1
28.7003	1.4	Jar1
28.717	1.4	Jar1
28.7337	1.399	Jar1
28.75	1.4	Jar1
28.767	1.396	Jar1
28.7833	1.387	Jar1
28.8003	1.394	Jar1
28.817	1.393	Jar1
28.8337	1.393	Jar1
28.8503	1.401	Jar1
28.867	1.402	Jar1
28.8837	1.404	Jar1
28.9	1.401	Jar1
28.917	1.4	Jar1
28.9337	1.404	Jar1
28.9503	1.406	Jar1
28.967	1.406	Jar1
28.9837	1.409	Jar1
29.0003	1.406	Jar1
29.0167	1.409	Jar1
29.0333	1.41	Jar1
29.05	1.403	Jar1
29.067	1.403	Jar1
29.0837	1.407	Jar1
29.1003	1.406	Jar1
29.117	1.404	Jar1
29.1337	1.404	Jar1
29.1505	1.404	Jar1
29.1667	1.407	Jar1
29.1837	1.408	Jar1
29.2003	1.41	Jar1
29.217	1.409	Jar1
29.2337	1.408	Jar1
29.2503	1.407	Jar1
29.267	1.411	Jar1
29.2833	1.415	Jar1
29.3003	1.416	Jar1
29.317	1.41	Jar1
29.3337	1.407	Jar1
29.3503	1.407	Jar1
29.367	1.409	Jar1
29.3837	1.412	Jar1
29.4	1.409	Jar1
29.417	1.413	Jar1
29.4337	1.414	Jar1
29.4503	1.407	Jar1
29.467	1.403	Jar1
29.4837	1.41	Jar1
29.5003	1.41	Jar1
29.5167	1.407	Jar1
29.5337	1.404	Jar1
29.5503	1.399	Jar1
29.567	1.4	Jar1
29.5837	1.406	Jar1
29.6003	1.409	Jar1
29.617	1.407	Jar1
29.6333	1.41	Jar1
29.6503	1.403	Jar1
29.667	1.398	Jar1
29.6837	1.401	Jar1
29.7003	1.407	Jar1
29.717	1.414	Jar1
29.7337	1.412	Jar1
29.75	1.414	Jar1
29.767	1.417	Jar1
29.7837	1.416	Jar1
29.8003	1.414	Jar1
29.817	1.415	Jar1
29.8337	1.415	Jar1
29.8503	1.414	Jar1
29.8667	1.415	Jar1
29.8837	1.416	Jar1
29.9	1.417	Jar1
29.917	1.416	Jar1
29.9337	1.413	Jar1
29.9503	1.412	Jar1
29.967	1.411	Jar1
29.9837	1.413	Jar1
30.0003	1.406	Jar1
30.0167	1.401	Jar1
30.0337	1.411	Jar1
30.0503	1.416	Jar1
30.067	1.421	Jar1
30.0837	1.421	Jar1
30.1003	1.421	Jar1
30.117	1.417	Jar1
30.1333	1.417	Jar1
30.1503	1.418	Jar1
30.167	1.419	Jar1
30.1837	1.417	Jar1
30.2003	1.423	Jar1
30.217	1.423	Jar1
30.2337	1.419	Jar1
30.25	1.424	Jar1
30.267	1.422	Jar1
30.2833	1.42	Jar1
30.3003	1.418	Jar1
30.317	1.42	Jar1
30.3337	1.418	Jar1
30.3503	1.419	Jar1
30.3667	1.424	Jar1
30.3837	1.424	Jar1
30.4	1.422	Jar1
30.417	1.416	Jar1
30.4337	1.419	Jar1
30.4503	1.421	Jar1
30.467	1.427	Jar1
30.4833	1.429	Jar1
30.5003	1.431	Jar1
30.5167	1.43	Jar1
30.5337	1.429	Jar1
30.5503	1.432	Jar1
30.567	1.435	Jar1
30.5837	1.429	Jar1
30.6003	1.428	Jar1
30.617	1.43	Jar1
30.6333	1.428	Jar1
30.6503	1.43	Jar1
30.667	1.437	Jar1
30.6837	1.435	Jar1
30.7003	1.431	Jar1
30.717	1.434	Jar1
30.7337	1.435	Jar1
30.75	1.435	Jar1
30.767	1.437	Jar1
30.7833	1.433	Jar1
30.8003	1.43	Jar1
30.817	1.432	Jar1
30.8337	1.431	Jar1
30.8503	1.431	Jar1
30.8667	1.428	Jar1
30.8837	1.428	Jar1
30.9005	1.432	Jar1
30.917	1.439	Jar1
30.9337	1.441	Jar1
30.9503	1.438	Jar1
30.967	1.433	Jar1
30.9833	1.431	Jar1
31.0003	1.432	Jar1
31.017	1.444	Jar1
31.0337	1.451	Jar1
31.0503	1.448	Jar1
31.067	1.436	Jar1
31.0837	1.437	Jar1
31.1	1.448	Jar1
31.117	1.45	Jar1
31.1337	1.446	Jar1
31.1503	1.448	Jar1
31.1667	1.449	Jar1
31.1837	1.439	Jar1
31.2003	1.441	Jar1
31.2167	1.454	Jar1
31.2337	1.457	Jar1
31.2503	1.455	Jar1
31.267	1.458	Jar1
31.2838	1.456	Jar1
31.3	1.458	Jar1
31.317	1.463	Jar1
31.3337	1.462	Jar1
31.3503	1.456	Jar1
31.367	1.45	Jar1
31.3837	1.45	Jar1
31.4003	1.451	Jar1
31.4167	1.45	Jar1
31.4337	1.451	Jar1
31.45	1.453	Jar1
31.467	1.456	Jar1
31.4837	1.463	Jar1
31.5003	1.461	Jar1
31.517	1.46	Jar1
31.5337	1.463	Jar1
31.55	1.467	Jar1
31.5667	1.467	Jar1
31.5837	1.46	Jar1
31.6003	1.457	Jar1
31.617	1.455	Jar1
31.6337	1.457	Jar1
31.6503	1.471	Jar1
31.6672	1.471	Jar1
31.6833	1.471	Jar1
31.7003	1.472	Jar1
31.717	1.474	Jar1
31.7337	1.475	Jar1
31.7503	1.473	Jar1
31.767	1.475	Jar1
31.7837	1.478	Jar1
31.8	1.477	Jar1
31.817	1.472	Jar1
31.8333	1.469	Jar1
31.8503	1.473	Jar1
31.867	1.477	Jar1
31.8837	1.475	Jar1
31.9003	1.471	Jar1
31.917	1.472	Jar1
31.9333	1.472	Jar1
31.95	1.471	Jar1
31.967	1.478	Jar1
31.9837	1.48	Jar1
32.0003	1.481	Jar1
32.017	1.483	Jar1
32.0337	1.483	Jar1
32.0505	1.482	Jar1
32.067	1.482	Jar1
32.0837	1.483	Jar1
32.1003	1.487	Jar1
32.117	1.479	Jar1
32.1337	1.476	Jar1
32.1503	1.476	Jar1
32.167	1.485	Jar1
32.1833	1.488	Jar1
32.2003	1.489	Jar1
32.2167	1.491	Jar1
32.2337	1.485	Jar1
32.2503	1.485	Jar1
32.267	1.486	Jar1
32.2837	1.491	Jar1
32.3	1.493	Jar1
32.317	1.497	Jar1
32.3337	1.497	Jar1
32.3503	1.49	Jar1
32.367	1.485	Jar1
32.3837	1.483	Jar1
32.4003	1.492	Jar1
32.4167	1.496	Jar1
32.4337	1.498	Jar1
32.45	1.5	Jar1
32.467	1.502	Jar1
32.4837	1.502	Jar1
32.5003	1.505	Jar1
32.517	1.506	Jar1
32.5333	1.505	Jar1
32.5503	1.508	Jar1
32.5667	1.508	Jar1
32.5837	1.511	Jar1
32.6003	1.512	Jar1
32.617	1.512	Jar1
32.6337	1.509	Jar1
32.6503	1.509	Jar1
32.667	1.505	Jar1
32.6833	1.502	Jar1
32.7003	1.505	Jar1
32.717	1.506	Jar1
32.7337	1.51	Jar1
32.7503	1.509	Jar1
32.767	1.506	Jar1
32.7837	1.515	Jar1
32.8	1.513	Jar1
32.8172	1.516	Jar1
32.8333	1.517	Jar1
32.8503	1.517	Jar1
32.867	1.517	Jar1
32.8837	1.52	Jar1
32.9003	1.521	Jar1
32.917	1.519	Jar1
32.9337	1.518	Jar1
32.95	1.512	Jar1
32.967	1.513	Jar1
32.9837	1.516	Jar1
33.0003	1.518	Jar1
33.017	1.524	Jar1
33.0337	1.517	Jar1
33.0503	1.513	Jar1
33.0667	1.516	Jar1
33.0833	1.516	Jar1
33.1	1.516	Jar1
33.117	1.519	Jar1
33.1337	1.517	Jar1
33.1503	1.519	Jar1
33.167	1.519	Jar1
33.1833	1.522	Jar1
33.2005	1.525	Jar1
[truncated: 22,749 more rows]

## Sheet: Fig. 1b
Growth data for Fig. 1b
Recorded on compact rocking incubator (Advantec TVS062CA)
Time	Strain	Medium	OD
0.412222	WT	SE	0.076
0.58	WT	SE	0.001
0.745833	WT	SE	0.001
0.9125	WT	SE	0
1.08	WT	SE	0.002
1.24611	WT	SE	0.035
1.4125	WT	SE	0.133
1.57889	WT	SE	0.051
1.74583	WT	SE	0.047
1.91306	WT	SE	0.125
2.07944	WT	SE	0.184
2.24556	WT	SE	0.073
2.41222	WT	SE	0.061
2.57861	WT	SE	0.06
2.74556	WT	SE	0.002
2.91194	WT	SE	0.031
3.07917	WT	SE	0.074
3.24528	WT	SE	0.09
3.41222	WT	SE	0.092
3.57944	WT	SE	0.076
3.74583	WT	SE	0.051
3.91167	WT	SE	0.056
4.07861	WT	SE	0.062
4.24556	WT	SE	0.062
4.41167	WT	SE	0.147
4.57861	WT	SE	0.066
4.74528	WT	SE	0.197
4.91194	WT	SE	0.081
5.07833	WT	SE	0.099
5.245	WT	SE	0.102
5.41194	WT	SE	0.106
5.57889	WT	SE	0.117
5.745	WT	SE	0.053
5.91222	WT	SE	0.122
6.07833	WT	SE	0.042
6.24556	WT	SE	0.012
6.41167	WT	SE	0.016
6.57806	WT	SE	0.015
6.74556	WT	SE	0.013
6.91194	WT	SE	0.016
7.07778	WT	SE	0.016
7.24528	WT	SE	0.044
7.4125	WT	SE	0.068
7.57778	WT	SE	0.024
7.745	WT	SE	0.06
7.91139	WT	SE	0.02
8.07806	WT	SE	0.019
8.24472	WT	SE	0.018
8.41139	WT	SE	0.022
8.57806	WT	SE	0.02
8.74556	WT	SE	0.023
8.91167	WT	SE	0.022
9.07806	WT	SE	0.02
9.245	WT	SE	0.184
9.41111	WT	SE	0.061
9.5775	WT	SE	0.236
9.74444	WT	SE	0.247
9.91111	WT	SE	0.09
10.0781	WT	SE	0.096
10.2442	WT	SE	0.092
10.4106	WT	SE	0.183
10.5778	WT	SE	0.081
10.7442	WT	SE	0.078
10.9111	WT	SE	0.044
11.0781	WT	SE	0.034
11.2439	WT	SE	0.114
11.4108	WT	SE	0.147
11.5781	WT	SE	0.161
11.7436	WT	SE	0.12
11.9111	WT	SE	0.074
12.0772	WT	SE	0.11
12.245	WT	SE	0.15
12.4111	WT	SE	0.146
12.5778	WT	SE	0.038
12.7436	WT	SE	0.037
12.9111	WT	SE	0.049
13.0778	WT	SE	0.044
13.2436	WT	SE	0.038
13.4106	WT	SE	0.039
13.5769	WT	SE	0.037
13.7442	WT	SE	0.041
13.9108	WT	SE	0.04
14.0772	WT	SE	0.039
14.2444	WT	SE	0.121
14.4108	WT	SE	0.214
14.5775	WT	SE	0.202
14.7433	WT	SE	0.179
14.9106	WT	SE	0.169
15.0764	WT	SE	0.128
15.2439	WT	SE	0.084
15.41	WT	SE	0.1
15.5772	WT	SE	0.09
15.7431	WT	SE	0.09
15.9103	WT	SE	0.081
16.0764	WT	SE	0.071
16.2439	WT	SE	0.076
16.41	WT	SE	0.073
16.5764	WT	SE	0.064
16.7436	WT	SE	0.059
16.9094	WT	SE	0.06
17.0761	WT	SE	0.06
17.2425	WT	SE	0.061
17.4092	WT	SE	0.063
17.5769	WT	SE	0.064
17.7436	WT	SE	0.066
17.9094	WT	SE	0.068
18.0761	WT	SE	0.067
18.2428	WT	SE	0.068
18.4094	WT	SE	0.069
18.5761	WT	SE	0.068
18.7428	WT	SE	0.07
18.9097	WT	SE	0.073
19.0758	WT	SE	0.074
19.2431	WT	SE	0.074
19.4097	WT	SE	0.076
19.5761	WT	SE	0.078
19.7425	WT	SE	0.081
19.9092	WT	SE	0.081
20.0756	WT	SE	0.084
20.2431	WT	SE	0.085
20.4089	WT	SE	0.115
20.5758	WT	SE	0.085
20.7425	WT	SE	0.086
20.9089	WT	SE	0.09
21.0764	WT	SE	0.096
21.2417	WT	SE	0.095
21.4094	WT	SE	0.095
21.5756	WT	SE	0.1
21.7422	WT	SE	0.104
21.9089	WT	SE	0.107
22.0761	WT	SE	0.104
22.2425	WT	SE	0.106
22.4092	WT	SE	0.11
22.5756	WT	SE	0.112
22.7422	WT	SE	0.114
22.9086	WT	SE	0.119
23.0753	WT	SE	0.122
23.2419	WT	SE	0.124
23.4083	WT	SE	0.125
23.5756	WT	SE	0.128
23.7417	WT	SE	0.132
23.9086	WT	SE	0.144
24.075	WT	SE	0.134
24.2417	WT	SE	0.137
24.4083	WT	SE	0.14
24.5747	WT	SE	0.144
24.7417	WT	SE	0.144
24.9081	WT	SE	0.147
25.0753	WT	SE	0.156
25.2417	WT	SE	0.155
25.4081	WT	SE	0.158
25.575	WT	SE	0.165
25.7419	WT	SE	0.166
25.9081	WT	SE	0.169
26.0742	WT	SE	0.18
26.2419	WT	SE	0.175
26.4086	WT	SE	0.184
26.5744	WT	SE	0.185
26.7411	WT	SE	0.191
26.9086	WT	SE	0.194
27.0744	WT	SE	0.197
27.2419	WT	SE	0.202
27.4078	WT	SE	0.205
27.5744	WT	SE	0.208
27.7408	WT	SE	0.22
27.9081	WT	SE	0.22
28.0744	WT	SE	0.219
28.2411	WT	SE	0.221
28.4075	WT	SE	0.227
28.5739	WT	SE	0.233
28.7419	WT	SE	0.24
28.9083	WT	SE	0.241
29.0747	WT	SE	0.241
29.2408	WT	SE	0.255
29.4072	WT	SE	0.255
29.575	WT	SE	0.608
29.7408	WT	SE	0.267
29.9069	WT	SE	0.272
30.0742	WT	SE	0.273
30.2406	WT	SE	0.281
30.4081	WT	SE	0.287
30.5742	WT	SE	0.288
30.7406	WT	SE	0.295
30.9072	WT	SE	0.298
31.0736	WT	SE	0.304
31.2403	WT	SE	0.309
31.4078	WT	SE	0.313
31.5744	WT	SE	0.327
31.7406	WT	SE	0.325
31.9069	WT	SE	0.336
32.0744	WT	SE	0.337
32.24	WT	SE	0.347
32.4078	WT	SE	0.347
32.5731	WT	SE	0.358
32.7408	WT	SE	0.357
32.9069	WT	SE	0.371
33.0742	WT	SE	0.372
33.2403	WT	SE	0.381
33.4069	WT	SE	0.385
33.5736	WT	SE	0.395
33.7406	WT	SE	0.397
33.9069	WT	SE	0.409
34.0736	WT	SE	0.409
34.2403	WT	SE	0.423
34.4072	WT	SE	0.427
34.5739	WT	SE	0.433
34.74	WT	SE	0.449
34.9067	WT	SE	0.451
35.0733	WT	SE	0.458
35.2406	WT	SE	0.473
35.4064	WT	SE	0.473
35.5733	WT	SE	0.481
35.7397	WT	SE	0.491
35.9064	WT	SE	0.496
36.0736	WT	SE	0.5
36.2406	WT	SE	0.511
36.4061	WT	SE	0.523
36.5733	WT	SE	0.531
36.7394	WT	SE	0.536
36.9064	WT	SE	0.547
37.0728	WT	SE	0.55
37.2394	WT	SE	0.56
37.4058	WT	SE	0.569
37.5733	WT	SE	0.579
37.7394	WT	SE	0.591
37.9061	WT	SE	0.598
38.0725	WT	SE	0.607
38.2397	WT	SE	0.62
38.4061	WT	SE	0.629
38.5731	WT	SE	0.636
38.7392	WT	SE	0.662
38.9061	WT	SE	0.663
39.0725	WT	SE	0.667
39.2394	WT	SE	0.681
39.4058	WT	SE	0.683
39.5722	WT	SE	0.696
39.7392	WT	SE	0.699
39.9064	WT	SE	0.71
40.0722	WT	SE	0.724
40.2394	WT	SE	0.742
40.4053	WT	SE	0.743
40.5728	WT	SE	0.757
40.7389	WT	SE	0.771
40.9056	WT	SE	0.776
41.0722	WT	SE	0.797
41.2383	WT	SE	0.809
41.4061	WT	SE	0.814
41.5722	WT	SE	0.824
41.7389	WT	SE	0.833
41.9053	WT	SE	0.847
42.0719	WT	SE	0.853
42.2383	WT	SE	0.872
42.4053	WT	SE	0.87
42.5717	WT	SE	0.881
42.7392	WT	SE	0.895
42.9056	WT	SE	0.909
43.0722	WT	SE	0.92
43.2386	WT	SE	0.928
43.4044	WT	SE	0.953
43.5722	WT	SE	0.955
43.7383	WT	SE	0.968
43.9056	WT	SE	0.979
44.0717	WT	SE	1.001
44.2389	WT	SE	1
44.405	WT	SE	1.013
44.5725	WT	SE	1.036
44.7386	WT	SE	1.046
44.9047	WT	SE	1.058
45.0711	WT	SE	1.077
45.2375	WT	SE	1.095
45.4047	WT	SE	1.107
45.5719	WT	SE	1.138
45.7386	WT	SE	1.129
45.9047	WT	SE	1.151
46.0714	WT	SE	1.153
46.2381	WT	SE	1.161
46.4042	WT	SE	1.172
46.5706	WT	SE	1.203
46.7378	WT	SE	1.204
46.9053	WT	SE	1.224
47.0711	WT	SE	1.232
47.2381	WT	SE	2.141
47.405	WT	SE	1.28
47.5708	WT	SE	1.284
47.7378	WT	SE	1.296
47.905	WT	SE	1.32
48.0708	WT	SE	1.326
48.2375	WT	SE	1.349
48.4042	WT	SE	1.367
48.5706	WT	SE	1.366
48.7375	WT	SE	1.376
48.9039	WT	SE	1.406
49.0714	WT	SE	1.432
49.2378	WT	SE	1.433
49.4042	WT	SE	1.464
49.5706	WT	SE	1.463
49.7369	WT	SE	1.47
49.9039	WT	SE	1.494
50.0706	WT	SE	1.515
50.2372	WT	SE	1.518
50.4033	WT	SE	1.541
50.57	WT	SE	1.549
50.7378	WT	SE	1.566
50.9039	WT	SE	1.585
51.0706	WT	SE	1.609
51.2367	WT	SE	1.621
51.4036	WT	SE	1.631
51.5708	WT	SE	1.658
51.7372	WT	SE	1.684
51.9039	WT	SE	1.683
52.0706	WT	SE	1.708
52.2369	WT	SE	1.716
52.4039	WT	SE	1.724
52.57	WT	SE	1.742
52.7372	WT	SE	1.765
52.9036	WT	SE	1.773
53.0697	WT	SE	1.796
53.2367	WT	SE	1.804
53.4033	WT	SE	1.835
53.5706	WT	SE	1.84
53.7367	WT	SE	1.862
53.9039	WT	SE	1.877
54.07	WT	SE	1.897
54.2367	WT	SE	1.916
54.4025	WT	SE	1.922
54.5692	WT	SE	1.936
54.7369	WT	SE	1.96
54.9033	WT	SE	1.965
55.0703	WT	SE	1.998
55.2369	WT	SE	2.015
55.4028	WT	SE	2.025
55.5703	WT	SE	2.035
55.7361	WT	SE	2.046
55.9022	WT	SE	2.066
56.0689	WT	SE	2.08
56.2356	WT	SE	2.088
56.4022	WT	SE	2.111
56.5689	WT	SE	2.131
56.7356	WT	SE	2.146
56.9031	WT	SE	2.155
57.0697	WT	SE	2.177
57.2361	WT	SE	2.191
57.4025	WT	SE	2.209
57.5697	WT	SE	2.231
57.7364	WT	SE	2.24
57.9025	WT	SE	2.26
58.0692	WT	SE	2.272
58.2356	WT	SE	2.283
58.4031	WT	SE	2.299
58.5697	WT	SE	2.308
58.7358	WT	SE	2.329
58.9025	WT	SE	2.342
59.0689	WT	SE	2.35
59.2356	WT	SE	2.363
59.4022	WT	SE	2.385
59.5686	WT	SE	2.377
59.7356	WT	SE	2.4
59.9019	WT	SE	2.416
60.0694	WT	SE	2.422
60.2361	WT	SE	2.449
60.4028	WT	SE	2.45
60.5689	WT	SE	2.471
60.735	WT	SE	2.49
60.9025	WT	SE	2.502
61.0692	WT	SE	2.509
61.2361	WT	SE	2.526
61.4022	WT	SE	2.543
61.5686	WT	SE	2.551
61.7353	WT	SE	2.562
61.9017	WT	SE	2.584
62.0686	WT	SE	2.586
62.2347	WT	SE	2.584
62.4017	WT	SE	2.602
62.5678	WT	SE	2.616
62.7344	WT	SE	2.624
62.9022	WT	SE	2.633
63.0683	WT	SE	2.64
63.235	WT	SE	2.663
63.4014	WT	SE	2.668
63.5678	WT	SE	2.682
63.7356	WT	SE	2.685
63.9011	WT	SE	2.721
64.0686	WT	SE	2.707
64.2344	WT	SE	2.692
64.4017	WT	SE	2.742
64.5681	WT	SE	2.747
64.7344	WT	SE	2.753
64.9019	WT	SE	2.736
65.0686	WT	SE	2.763
65.2347	WT	SE	2.776
65.4011	WT	SE	2.792
65.5678	WT	SE	2.808
65.7344	WT	SE	2.799
65.9011	WT	SE	2.792
66.0675	WT	SE	2.811
66.2356	WT	SE	1.428
66.4008	WT	SE	2.826
66.5683	WT	SE	2.833
66.7342	WT	SE	2.842
66.9017	WT	SE	2.843
67.0675	WT	SE	2.856
67.2347	WT	SE	2.887
67.4003	WT	SE	2.867
67.5678	WT	SE	1.425
67.7342	WT	SE	2.855
67.9017	WT	SE	2.84
68.0686	WT	SE	2.845
68.2336	WT	SE	2.852
68.4008	WT	SE	2.814
68.5672	WT	SE	2.855
68.7339	WT	SE	2.891
68.9003	WT	SE	2.943
69.0675	WT	SE	2.896
69.2347	WT	SE	2.893
69.4003	WT	SE	2.859
69.5667	WT	SE	2.878
69.7344	WT	SE	2.889
69.9	WT	SE	2.888
70.0678	WT	SE	2.891
70.2336	WT	SE	2.908
70.4003	WT	SE	2.896
70.5669	WT	SE	2.899
70.7333	WT	SE	2.911
70.8997	WT	SE	2.915
71.0667	WT	SE	2.923
71.2333	WT	SE	2.924
71.4003	WT	SE	2.914
71.5669	WT	SE	2.92
71.7331	WT	SE	2.938
71.9006	WT	SE	2.911
72.0669	WT	SE	2.918
72.2333	WT	SE	2.917
72.3997	WT	SE	2.915
72.5672	WT	SE	2.918
72.7333	WT	SE	2.92
72.8997	WT	SE	2.918
73.0672	WT	SE	2.943
73.2339	WT	SE	2.944
73.4003	WT	SE	2.953
73.5661	WT	SE	2.94
73.7331	WT	SE	2.945
73.8994	WT	SE	2.959
74.0672	WT	SE	2.95
74.2328	WT	SE	2.939
74.3992	WT	SE	2.971
74.5669	WT	SE	2.937
74.7328	WT	SE	2.936
74.9	WT	SE	2.951
75.0661	WT	SE	2.949
75.2325	WT	SE	2.937
75.3994	WT	SE	2.96
75.5658	WT	SE	2.958
75.7328	WT	SE	2.968
75.8994	WT	SE	2.975
76.0669	WT	SE	2.984
76.2331	WT	SE	2.979
76.3994	WT	SE	2.976
76.5658	WT	SE	3.003
76.7322	WT	SE	2.979
76.8992	WT	SE	2.942
77.0656	WT	SE	2.943
77.2322	WT	SE	2.967
77.3997	WT	SE	2.979
77.5656	WT	SE	3
77.7333	WT	SE	2.962
77.8992	WT	SE	2.983
78.0658	WT	SE	2.981
78.2322	WT	SE	2.998
78.3986	WT	SE	2.99
78.5661	WT	SE	2.998
78.7328	WT	SE	2.995
78.8986	WT	SE	2.971
79.065	WT	SE	3.01
79.2328	WT	SE	3.054
79.3994	WT	SE	2.998
79.5661	WT	SE	3.005
79.7317	WT	SE	3.034
79.8992	WT	SE	3.045
80.0661	WT	SE	3.023
80.2319	WT	SE	3.04
80.3989	WT	SE	3.016
80.5656	WT	SE	3.027
80.7328	WT	SE	2.982
80.8989	WT	SE	3.033
81.0653	WT	SE	3.037
81.2322	WT	SE	3.036
81.3983	WT	SE	3.026
81.565	WT	SE	3.013
81.7317	WT	SE	3.063
81.8983	WT	SE	3.036
82.065	WT	SE	3.038
82.2314	WT	SE	3.056
82.3989	WT	SE	3.018
82.565	WT	SE	3.041
82.7314	WT	SE	3.052
82.8975	WT	SE	3.06
83.0642	WT	SE	3.082
83.2314	WT	SE	3.046
83.3981	WT	SE	3.064
83.565	WT	SE	3.051
83.7314	WT	SE	3.06
83.8981	WT	SE	3.063
84.0644	WT	SE	3.107
84.2308	WT	SE	3.054
84.3975	WT	SE	3.051
84.5639	WT	SE	3.069
84.7317	WT	SE	3.058
84.8983	WT	SE	3.061
85.065	WT	SE	3.061
85.2311	WT	SE	3.076
85.3983	WT	SE	3.067
85.565	WT	SE	3.066
85.7311	WT	SE	3.074
85.8975	WT	SE	3.093
86.0642	WT	SE	3.08
86.2308	WT	SE	3.095
86.3975	WT	SE	3.083
86.5642	WT	SE	3.096
86.7306	WT	SE	3.078
86.8978	WT	SE	3.106
87.0642	WT	SE	3.088
87.2314	WT	SE	3.095
87.3975	WT	SE	3.1
87.5639	WT	SE	3.082
87.7308	WT	SE	3.106
87.8972	WT	SE	3.091
88.0639	WT	SE	3.102
88.2311	WT	SE	3.107
88.3967	WT	SE	3.102
88.5633	WT	SE	3.119
88.73	WT	SE	3.11
88.8967	WT	SE	3.099
89.0642	WT	SE	3.102
89.23	WT	SE	3.111
89.3975	WT	SE	3.099
89.5636	WT	SE	3.125
89.7308	WT	SE	3.112
89.8972	WT	SE	3.131
90.0636	WT	SE	3.109
90.2303	WT	SE	3.083
90.3967	WT	SE	3.136
90.5642	WT	SE	3.175
90.7303	WT	SE	3.132
90.8967	WT	SE	3.064
91.0639	WT	SE	3.133
91.23	WT	SE	3.14
91.3967	WT	SE	3.142
91.5636	WT	SE	3.139
91.7306	WT	SE	3.122
91.8969	WT	SE	3.126
92.0631	WT	SE	3.126
92.23	WT	SE	3.126
92.3969	WT	SE	3.148
92.5633	WT	SE	3.121
92.7297	WT	SE	3.122
92.8969	WT	SE	3.129
93.0639	WT	SE	3.14
93.2297	WT	SE	3.15
93.3964	WT	SE	3.129
93.5633	WT	SE	3.121
93.7297	WT	SE	3.122
93.8956	WT	SE	3.12
94.0622	WT	SE	3.122
94.2292	WT	SE	3.126
94.3958	WT	SE	3.135
94.5633	WT	SE	3.126
94.7292	WT	SE	3.154
94.8967	WT	SE	3.126
95.0625	WT	SE	3.147
95.2294	WT	SE	3.142
95.3958	WT	SE	3.149
95.5622	WT	SE	3.172
95.7297	WT	SE	3.139
95.8958	WT	SE	3.15
96.0625	WT	SE	3.124
96.2292	WT	SE	3.107
96.3964	WT	SE	3.133
96.5628	WT	SE	3.12
96.7297	WT	SE	3.019
96.8956	WT	SE	3.119
97.0631	WT	SE	3.089
97.2294	WT	SE	3.111
97.3961	WT	SE	3.116
97.5622	WT	SE	3.106
97.7286	WT	SE	3.12
97.8961	WT	SE	3.099
98.0628	WT	SE	3.105
98.2294	WT	SE	3.12
98.3961	WT	SE	3.103
98.5617	WT	SE	3.124
98.7289	WT	SE	3.111
98.8958	WT	SE	3.098
99.0614	WT	SE	3.106
99.2281	WT	SE	3.149
99.3958	WT	SE	3.098
99.5625	WT	SE	3.111
99.7286	WT	SE	3.103
99.8953	WT	SE	3.09
100.062	WT	SE	3.095
100.228	WT	SE	3.111
100.394	WT	SE	3.102
100.562	WT	SE	3.081
100.728	WT	SE	3.077
100.895	WT	SE	3.092
101.061	WT	SE	3.112
101.229	WT	SE	3.08
101.396	WT	SE	3.081
101.562	WT	SE	3.093
101.728	WT	SE	3.088
101.895	WT	SE	3.109
102.061	WT	SE	3.099
102.228	WT	SE	3.102
102.395	WT	SE	3.089
102.561	WT	SE	3.076
102.728	WT	SE	3.085
102.895	WT	SE	3.102
103.061	WT	SE	3.117
103.229	WT	SE	3.085
103.394	WT	SE	3.098
103.561	WT	SE	3.1
103.728	WT	SE	3.093
103.894	WT	SE	3.091
104.061	WT	SE	3.109
104.228	WT	SE	3.099
104.394	WT	SE	3.092
104.562	WT	SE	3.092
104.728	WT	SE	3.096
104.894	WT	SE	3.052
105.061	WT	SE	3.092
105.228	WT	SE	3.106
105.394	WT	SE	3.111
105.561	WT	SE	3.084
105.727	WT	SE	3.164
105.895	WT	SE	3.104
106.061	WT	SE	3.09
106.228	WT	SE	3.091
106.394	WT	SE	3.098
106.561	WT	SE	3.093
106.728	WT	SE	3.083
106.894	WT	SE	3.091
107.061	WT	SE	3.088
107.228	WT	SE	3.1
107.394	WT	SE	3.09
107.56	WT	SE	3.088
107.727	WT	SE	3.111
107.894	WT	SE	3.107
108.061	WT	SE	3.1
108.227	WT	SE	3.09
108.394	WT	SE	3.095
108.56	WT	SE	3.099
108.727	WT	SE	3.092
108.894	WT	SE	3.069
109.06	WT	SE	3.111
109.227	WT	SE	3.102
109.394	WT	SE	3.145
109.56	WT	SE	3.109
109.727	WT	SE	3.14
109.893	WT	SE	3.098
110.06	WT	SE	3.096
110.227	WT	SE	3.117
110.393	WT	SE	3.142
110.561	WT	SE	3.109
110.726	WT	SE	3.093
110.893	WT	SE	3.109
111.06	WT	SE	3.103
111.227	WT	SE	3.139
111.393	WT	SE	3.129
111.56	WT	SE	3.125
111.726	WT	SE	3.128
111.894	WT	SE	3.11
112.06	WT	SE	3.128
112.227	WT	SE	3.134
112.393	WT	SE	3.122
112.56	WT	SE	3.139
112.726	WT	SE	3.096
112.893	WT	SE	3.114
113.059	WT	SE	3.12
113.227	WT	SE	3.122
113.393	WT	SE	3.134
113.56	WT	SE	3.078
113.726	WT	SE	3.111
113.893	WT	SE	3.11
114.059	WT	SE	3.114
114.227	WT	SE	3.129
114.393	WT	SE	3.128
114.56	WT	SE	3.126
114.726	WT	SE	3.141
114.892	WT	SE	3.131
115.059	WT	SE	3.129
115.226	WT	SE	3.138
115.392	WT	SE	3.134
115.559	WT	SE	3.175
115.726	WT	SE	3.129
115.892	WT	SE	3.122
116.059	WT	SE	3.128
116.226	WT	SE	3.122
116.393	WT	SE	3.122
116.559	WT	SE	3.131
116.725	WT	SE	3.135
116.892	WT	SE	3.149
117.059	WT	SE	3.132
117.225	WT	SE	3.148
117.392	WT	SE	3.132
117.559	WT	SE	3.138
117.725	WT	SE	3.15
117.892	WT	SE	3.192
118.059	WT	SE	3.149
118.225	WT	SE	3.134
118.391	WT	SE	3.147
118.559	WT	SE	3.153
118.725	WT	SE	3.151
118.892	WT	SE	3.151
119.058	WT	SE	3.164
119.226	WT	SE	3.15
119.392	WT	SE	3.121
119.559	WT	SE	3.155
119.725	WT	SE	3.147
119.892	WT	SE	3.143
120.059	WT	SE	3.15
120.226	WT	SE	3.164
120.391	WT	SE	3.184
120.558	WT	SE	3.171
120.725	WT	SE	3.143
120.892	WT	SE	3.167
121.059	WT	SE	3.161
121.225	WT	SE	3.157
121.391	WT	SE	3.171
121.558	WT	SE	3.149
121.725	WT	SE	3.156
121.891	WT	SE	3.149
122.058	WT	SE	3.169
122.224	WT	SE	3.149
122.391	WT	SE	3.15
122.558	WT	SE	3.183
122.724	WT	SE	3.17
122.891	WT	SE	3.16
123.058	WT	SE	3.169
123.224	WT	SE	3.174
123.391	WT	SE	3.18
123.557	WT	SE	3.151
123.725	WT	SE	3.156
123.891	WT	SE	3.158
124.058	WT	SE	3.161
124.224	WT	SE	3.151
124.391	WT	SE	3.17
124.558	WT	SE	3.16
124.724	WT	SE	3.157
124.892	WT	SE	3.139
125.058	WT	SE	3.171
125.224	WT	SE	3.148
125.391	WT	SE	3.149
125.558	WT	SE	3.153
125.724	WT	SE	3.164
125.891	WT	SE	3.141
126.057	WT	SE	3.143
126.224	WT	SE	3.198
126.391	WT	SE	3.164
126.558	WT	SE	3.154
126.724	WT	SE	3.161
126.89	WT	SE	3.15
127.058	WT	SE	3.16
127.224	WT	SE	3.141
127.39	WT	SE	3.186
127.557	WT	SE	3.14
127.723	WT	SE	3.157
127.89	WT	SE	3.163
128.056	WT	SE	3.131
128.224	WT	SE	3.169
128.391	WT	SE	3.178
128.557	WT	SE	3.145
128.723	WT	SE	3.162
128.891	WT	SE	3.14
129.056	WT	SE	3.151
129.224	WT	SE	3.145
129.39	WT	SE	3.134
129.557	WT	SE	3.189
129.723	WT	SE	3.145
129.89	WT	SE	3.163
130.057	WT	SE	3.142
130.223	WT	SE	3.134
130.39	WT	SE	3.143
130.556	WT	SE	3.151
130.723	WT	SE	3.151
130.889	WT	SE	3.157
131.057	WT	SE	3.143
131.223	WT	SE	3.148
131.39	WT	SE	3.105
131.556	WT	SE	3.128
131.723	WT	SE	3.132
131.89	WT	SE	3.146
132.056	WT	SE	3.136
132.223	WT	SE	3.157
132.39	WT	SE	3.156
132.556	WT	SE	3.14
132.722	WT	SE	3.15
132.89	WT	SE	3.121
133.056	WT	SE	3.148
133.222	WT	SE	3.145
133.39	WT	SE	3.146
133.556	WT	SE	3.147
133.722	WT	SE	3.133
133.89	WT	SE	3.161
134.056	WT	SE	3.12
134.223	WT	SE	3.124
134.389	WT	SE	3.138
134.557	WT	SE	3.138
134.722	WT	SE	3.138
134.888	WT	SE	3.12
135.056	WT	SE	3.151
135.222	WT	SE	3.142
135.39	WT	SE	3.126
135.556	WT	SE	3.098
135.722	WT	SE	3.169
135.889	WT	SE	3.126
136.055	WT	SE	3.128
136.222	WT	SE	3.146
136.389	WT	SE	3.126
136.556	WT	SE	3.127
136.722	WT	SE	3.118
136.889	WT	SE	3.126
137.056	WT	SE	3.143
137.222	WT	SE	3.132
137.389	WT	SE	3.11
137.555	WT	SE	3.143
137.722	WT	SE	3.145
137.889	WT	SE	3.133
138.056	WT	SE	3.131
138.222	WT	SE	3.118
138.388	WT	SE	3.122
138.555	WT	SE	3.12
138.722	WT	SE	3.148
138.889	WT	SE	3.124
139.055	WT	SE	3.089
139.222	WT	SE	3.164
139.388	WT	SE	3.129
139.555	WT	SE	3.116
139.721	WT	SE	3.114
139.889	WT	SE	3.109
140.054	WT	SE	3.132
140.221	WT	SE	3.114
140.388	WT	SE	3.126
140.555	WT	SE	3.139
140.721	WT	SE	3.117
140.888	WT	SE	3.12
141.055	WT	SE	3.128
141.221	WT	SE	3.131
141.388	WT	SE	3.116
141.555	WT	SE	3.048
141.721	WT	SE	3.12
141.888	WT	SE	3.155
142.054	WT	SE	3.106
142.221	WT	SE	3.116
142.388	WT	SE	3.121
142.555	WT	SE	3.078
142.722	WT	SE	3.1
142.887	WT	SE	3.124
143.054	WT	SE	3.078
143.221	WT	SE	3.125
143.388	WT	SE	3.121
143.554	WT	SE	3.102
143.721	WT	SE	3.129
143.887	WT	SE	3.11
144.055	WT	SE	3.113
144.221	WT	SE	3.111
0.412222	atg2	SE	0.004
0.58	atg2	SE	0.006
0.745833	atg2	SE	0.005
0.9125	atg2	SE	0.004
1.08	atg2	SE	0.03
1.24611	atg2	SE	0.008
1.4125	atg2	SE	0.141
1.57889	atg2	SE	0.154
1.74583	atg2	SE	0.059
1.91306	atg2	SE	0.008
2.07944	atg2	SE	0.008
2.24556	atg2	SE	0.009
2.41222	atg2	SE	0.01
2.57861	atg2	SE	0.009
2.74556	atg2	SE	0.154
2.91194	atg2	SE	0.011
3.07917	atg2	SE	0.01
3.24528	atg2	SE	0.012
3.41222	atg2	SE	0.01
3.57944	atg2	SE	0.013
3.74583	atg2	SE	0.012
3.91167	atg2	SE	0.061
4.07861	atg2	SE	0.015
4.24556	atg2	SE	0.011
4.41167	atg2	SE	0.023
4.57861	atg2	SE	0.015
4.74528	atg2	SE	0.015
4.91194	atg2	SE	0.015
5.07833	atg2	SE	0.016
5.245	atg2	SE	0.017
5.41194	atg2	SE	0.016
5.57889	atg2	SE	0.016
5.745	atg2	SE	0.017
5.91222	atg2	SE	0.082
6.07833	atg2	SE	0.018
6.24556	atg2	SE	0.227
6.41167	atg2	SE	0.019
6.57806	atg2	SE	0.019
6.74556	atg2	SE	0.149
6.91194	atg2	SE	0.022
7.07778	atg2	SE	0.049
7.24528	atg2	SE	0.096
7.4125	atg2	SE	0.126
7.57778	atg2	SE	0.023
7.745	atg2	SE	0.102
7.91139	atg2	SE	0.08
8.07806	atg2	SE	0.07
8.24472	atg2	SE	0.106
8.41139	atg2	SE	0.024
8.57806	atg2	SE	0.025
8.74556	atg2	SE	0.024
8.91167	atg2	SE	0.024
9.07806	atg2	SE	0.076
9.245	atg2	SE	0.027
9.41111	atg2	SE	0.026
9.5775	atg2	SE	0.027
9.74444	atg2	SE	0.028
9.91111	atg2	SE	0.028
10.0781	atg2	SE	0.028
10.2442	atg2	SE	0.028
10.4106	atg2	SE	0.028
10.5778	atg2	SE	0.027
10.7442	atg2	SE	0.031
10.9111	atg2	SE	0.078
11.0781	atg2	SE	0.314
11.2439	atg2	SE	0.078
11.4108	atg2	SE	0.068
11.5781	atg2	SE	0.032
11.7436	atg2	SE	0.033
11.9111	atg2	SE	0.033
12.0772	atg2	SE	0.033
12.245	atg2	SE	0.033
12.4111	atg2	SE	0.034
12.5778	atg2	SE	0.035
12.7436	atg2	SE	0.034
12.9111	atg2	SE	0.037
13.0778	atg2	SE	0.039
13.2436	atg2	SE	0.038
13.4106	atg2	SE	0.038
13.5769	atg2	SE	0.038
13.7442	atg2	SE	0.04
13.9108	atg2	SE	0.047
14.0772	atg2	SE	0.056
14.2444	atg2	SE	0.04
14.4108	atg2	SE	0.041
14.5775	atg2	SE	0.04
14.7433	atg2	SE	0.044
14.9106	atg2	SE	0.044
15.0764	atg2	SE	0.045
15.2439	atg2	SE	0.577
15.41	atg2	SE	0.044
15.5772	atg2	SE	0.045
15.7431	atg2	SE	0.111
15.9103	atg2	SE	0.048
16.0764	atg2	SE	0.046
16.2439	atg2	SE	0.046
16.41	atg2	SE	0.045
16.5764	atg2	SE	0.049
16.7436	atg2	SE	0.048
16.9094	atg2	SE	0.049
17.0761	atg2	SE	0.124
17.2425	atg2	SE	0.129
17.4092	atg2	SE	0.071
17.5769	atg2	SE	0.093
17.7436	atg2	SE	0.107
17.9094	atg2	SE	0.104
18.0761	atg2	SE	0.098
18.2428	atg2	SE	0.073
18.4094	atg2	SE	0.054
18.5761	atg2	SE	0.053
18.7428	atg2	SE	0.08
18.9097	atg2	SE	0.054
19.0758	atg2	SE	0.056
19.2431	atg2	SE	0.057
19.4097	atg2	SE	0.221
19.5761	atg2	SE	0.059
19.7425	atg2	SE	0.057
19.9092	atg2	SE	0.059
20.0756	atg2	SE	0.06
20.2431	atg2	SE	0.06
20.4089	atg2	SE	0.06
20.5758	atg2	SE	0.063
20.7425	atg2	SE	0.064
20.9089	atg2	SE	0.061
21.0764	atg2	SE	0.061
21.2417	atg2	SE	0.061
21.4094	atg2	SE	0.16
21.5756	atg2	SE	0.074
21.7422	atg2	SE	0.066
21.9089	atg2	SE	0.062
22.0761	atg2	SE	0.068
22.2425	atg2	SE	0.063
22.4092	atg2	SE	0.066
22.5756	atg2	SE	0.064
22.7422	atg2	SE	0.071
22.9086	atg2	SE	0.066
23.0753	atg2	SE	0.07
23.2419	atg2	SE	0.068
23.4083	atg2	SE	0.07
23.5756	atg2	SE	0.122
23.7417	atg2	SE	0.122
23.9086	atg2	SE	0.129
24.075	atg2	SE	0.127
24.2417	atg2	SE	0.121
24.4083	atg2	SE	0.076
24.5747	atg2	SE	0.074
24.7417	atg2	SE	0.075
24.9081	atg2	SE	0.077
25.0753	atg2	SE	0.126
25.2417	atg2	SE	0.075
25.4081	atg2	SE	0.081
25.575	atg2	SE	0.082
25.7419	atg2	SE	0.083
25.9081	atg2	SE	0.086
26.0742	atg2	SE	0.088
26.2419	atg2	SE	0.757
26.4086	atg2	SE	0.099
26.5744	atg2	SE	0.1
26.7411	atg2	SE	0.103
26.9086	atg2	SE	0.113
27.0744	atg2	SE	0.103
27.2419	atg2	SE	0.1
27.4078	atg2	SE	0.093
27.5744	atg2	SE	0.308
27.7408	atg2	SE	0.085
27.9081	atg2	SE	0.086
28.0744	atg2	SE	0.085
28.2411	atg2	SE	0.086
28.4075	atg2	SE	0.086
28.5739	atg2	SE	0.086
28.7419	atg2	SE	0.09
28.9083	atg2	SE	0.086
29.0747	atg2	SE	0.09
29.2408	atg2	SE	0.09
29.4072	atg2	SE	0.09
29.575	atg2	SE	0.418
29.7408	atg2	SE	0.092
29.9069	atg2	SE	0.623
30.0742	atg2	SE	0.096
30.2406	atg2	SE	0.093
30.4081	atg2	SE	0.098
30.5742	atg2	SE	0.096
30.7406	atg2	SE	0.097
30.9072	atg2	SE	0.099
31.0736	atg2	SE	0.097
31.2403	atg2	SE	0.097
31.4078	atg2	SE	0.098
31.5744	atg2	SE	0.1
31.7406	atg2	SE	0.102
31.9069	atg2	SE	0.099
32.0744	atg2	SE	0.102
32.24	atg2	SE	0.103
32.4078	atg2	SE	0.098
32.5731	atg2	SE	0.1
32.7408	atg2	SE	0.103
32.9069	atg2	SE	0.106
33.0742	atg2	SE	0.107
33.2403	atg2	SE	0.104
33.4069	atg2	SE	0.177
33.5736	atg2	SE	0.11
33.7406	atg2	SE	0.11
33.9069	atg2	SE	0.112
34.0736	atg2	SE	0.113
34.2403	atg2	SE	0.113
34.4072	atg2	SE	0.124
34.5739	atg2	SE	0.114
34.74	atg2	SE	0.114
34.9067	atg2	SE	0.118
35.0733	atg2	SE	0.119
35.2406	atg2	SE	0.118
35.4064	atg2	SE	0.117
35.5733	atg2	SE	0.121
35.7397	atg2	SE	0.12
35.9064	atg2	SE	0.12
36.0736	atg2	SE	0.124
36.2406	atg2	SE	0.125
36.4061	atg2	SE	0.127
36.5733	atg2	SE	0.126
36.7394	atg2	SE	0.126
36.9064	atg2	SE	0.126
37.0728	atg2	SE	0.128
37.2394	atg2	SE	0.131
37.4058	atg2	SE	0.127
37.5733	atg2	SE	0.127
37.7394	atg2	SE	0.132
37.9061	atg2	SE	0.134
38.0725	atg2	SE	0.131
38.2397	atg2	SE	0.133
38.4061	atg2	SE	0.137
38.5731	atg2	SE	0.139
38.7392	atg2	SE	0.137
38.9061	atg2	SE	0.136
39.0725	atg2	SE	0.139
39.2394	atg2	SE	0.139
39.4058	atg2	SE	0.14
39.5722	atg2	SE	0.143
39.7392	atg2	SE	0.142
39.9064	atg2	SE	0.143
40.0722	atg2	SE	0.144
40.2394	atg2	SE	0.146
40.4053	atg2	SE	0.15
40.5728	atg2	SE	0.149
40.7389	atg2	SE	0.15
40.9056	atg2	SE	0.15
41.0722	atg2	SE	0.156
41.2383	atg2	SE	0.153
41.4061	atg2	SE	0.154
41.5722	atg2	SE	0.155
41.7389	atg2	SE	0.157
41.9053	atg2	SE	0.158
42.0719	atg2	SE	0.161
42.2383	atg2	SE	0.163
42.4053	atg2	SE	0.163
42.5717	atg2	SE	0.164
42.7392	atg2	SE	0.168
42.9056	atg2	SE	0.169
43.0722	atg2	SE	0.171
43.2386	atg2	SE	0.169
43.4044	atg2	SE	0.175
43.5722	atg2	SE	0.177
43.7383	atg2	SE	0.179
43.9056	atg2	SE	0.179
44.0717	atg2	SE	0.179
44.2389	atg2	SE	0.182
44.405	atg2	SE	0.185
44.5725	atg2	SE	0.187
44.7386	atg2	SE	0.194
44.9047	atg2	SE	0.191
45.0711	atg2	SE	0.189
45.2375	atg2	SE	0.197
45.4047	atg2	SE	0.198
45.5719	atg2	SE	0.199
45.7386	atg2	SE	0.2
45.9047	atg2	SE	0.201
46.0714	atg2	SE	0.204
46.2381	atg2	SE	0.207
46.4042	atg2	SE	0.215
46.5706	atg2	SE	0.215
46.7378	atg2	SE	0.218
46.9053	atg2	SE	0.218
47.0711	atg2	SE	0.221
47.2381	atg2	SE	0.253
47.405	atg2	SE	0.227
47.5708	atg2	SE	0.23
47.7378	atg2	SE	0.234
47.905	atg2	SE	0.234
48.0708	atg2	SE	0.24
48.2375	atg2	SE	0.242
48.4042	atg2	SE	0.242
48.5706	atg2	SE	0.25
48.7375	atg2	SE	0.252
48.9039	atg2	SE	0.253
49.0714	atg2	SE	0.255
49.2378	atg2	SE	0.256
49.4042	atg2	SE	0.264
49.5706	atg2	SE	0.267
49.7369	atg2	SE	0.269
49.9039	atg2	SE	0.273
50.0706	atg2	SE	0.279
50.2372	atg2	SE	0.277
50.4033	atg2	SE	0.28
50.57	atg2	SE	0.285
50.7378	atg2	SE	0.296
50.9039	atg2	SE	0.296
51.0706	atg2	SE	0.3
51.2367	atg2	SE	0.302
51.4036	atg2	SE	0.309
51.5708	atg2	SE	0.31
51.7372	atg2	SE	0.315
51.9039	atg2	SE	0.314
52.0706	atg2	SE	0.322
52.2369	atg2	SE	0.328
52.4039	atg2	SE	0.335
52.57	atg2	SE	0.336
52.7372	atg2	SE	0.343
52.9036	atg2	SE	0.345
53.0697	atg2	SE	0.349
53.2367	atg2	SE	0.36
53.4033	atg2	SE	0.368
53.5706	atg2	SE	0.368
53.7367	atg2	SE	0.373
53.9039	atg2	SE	0.38
54.07	atg2	SE	0.382
54.2367	atg2	SE	0.382
54.4025	atg2	SE	0.39
54.5692	atg2	SE	0.397
54.7369	atg2	SE	0.402
54.9033	atg2	SE	0.404
55.0703	atg2	SE	0.411
55.2369	atg2	SE	0.419
55.4028	atg2	SE	0.425
55.5703	atg2	SE	0.436
55.7361	atg2	SE	0.439
55.9022	atg2	SE	0.453
56.0689	atg2	SE	0.451
56.2356	atg2	SE	0.459
56.4022	atg2	SE	0.466
56.5689	atg2	SE	0.469
56.7356	atg2	SE	0.475
56.9031	atg2	SE	0.483
57.0697	atg2	SE	0.489
57.2361	atg2	SE	0.49
57.4025	atg2	SE	0.496
57.5697	atg2	SE	0.512
57.7364	atg2	SE	0.511
57.9025	atg2	SE	0.523
58.0692	atg2	SE	0.528
58.2356	atg2	SE	0.535
58.4031	atg2	SE	0.541
58.5697	atg2	SE	0.555
58.7358	atg2	SE	0.554
58.9025	atg2	SE	0.564
59.0689	atg2	SE	0.572
59.2356	atg2	SE	0.577
59.4022	atg2	SE	0.59
59.5686	atg2	SE	0.608
59.7356	atg2	SE	0.606
59.9019	atg2	SE	0.615
60.0694	atg2	SE	0.619
60.2361	atg2	SE	0.629
60.4028	atg2	SE	0.637
60.5689	atg2	SE	0.647
60.735	atg2	SE	0.652
60.9025	atg2	SE	0.662
61.0692	atg2	SE	0.68
61.2361	atg2	SE	0.683
61.4022	atg2	SE	0.687
61.5686	atg2	SE	0.703
61.7353	atg2	SE	0.714
61.9017	atg2	SE	0.716
62.0686	atg2	SE	0.728
62.2347	atg2	SE	0.737
62.4017	atg2	SE	0.753
62.5678	atg2	SE	0.753
62.7344	atg2	SE	0.771
62.9022	atg2	SE	0.774
63.0683	atg2	SE	0.785
63.235	atg2	SE	0.796
63.4014	atg2	SE	0.805
63.5678	atg2	SE	0.809
63.7356	atg2	SE	0.816
63.9011	atg2	SE	0.829
64.0686	atg2	SE	0.847
64.2344	atg2	SE	0.852
64.4017	atg2	SE	0.863
64.5681	atg2	SE	0.872
64.7344	atg2	SE	0.882
64.9019	atg2	SE	0.901
65.0686	atg2	SE	0.906
65.2347	atg2	SE	0.925
65.4011	atg2	SE	0.93
65.5678	atg2	SE	0.949
65.7344	atg2	SE	0.948
65.9011	atg2	SE	0.962
66.0675	atg2	SE	0.977
66.2356	atg2	SE	0.243
66.4008	atg2	SE	0.998
66.5683	atg2	SE	1.008
66.7342	atg2	SE	1.014
66.9017	atg2	SE	1.034
67.0675	atg2	SE	1.041
67.2347	atg2	SE	1.059
67.4003	atg2	SE	1.079
67.5678	atg2	SE	0.158
67.7342	atg2	SE	1.094
67.9017	atg2	SE	1.106
68.0686	atg2	SE	1.128
68.2336	atg2	SE	1.13
68.4008	atg2	SE	1.144
68.5672	atg2	SE	1.155
68.7339	atg2	SE	1.167
68.9003	atg2	SE	1.179
69.0675	atg2	SE	1.182
69.2347	atg2	SE	1.197
69.4003	atg2	SE	1.216
69.5667	atg2	SE	1.228
69.7344	atg2	SE	1.235
69.9	atg2	SE	1.261
70.0678	atg2	SE	1.265
70.2336	atg2	SE	1.282
70.4003	atg2	SE	1.288
70.5669	atg2	SE	1.311
70.7333	atg2	SE	1.313
70.8997	atg2	SE	1.322
71.0667	atg2	SE	1.364
71.2333	atg2	SE	1.359
71.4003	atg2	SE	1.367
71.5669	atg2	SE	1.379
71.7331	atg2	SE	1.39
71.9006	atg2	SE	1.415
72.0669	atg2	SE	1.426
72.2333	atg2	SE	1.432
72.3997	atg2	SE	1.446
72.5672	atg2	SE	1.473
72.7333	atg2	SE	1.477
72.8997	atg2	SE	1.493
73.0672	atg2	SE	1.5
73.2339	atg2	SE	1.519
73.4003	atg2	SE	1.54
73.5661	atg2	SE	1.563
73.7331	atg2	SE	1.569
73.8994	atg2	SE	1.591
74.0672	atg2	SE	1.595
74.2328	atg2	SE	1.61
74.3992	atg2	SE	1.629
74.5669	atg2	SE	1.64
74.7328	atg2	SE	1.654
74.9	atg2	SE	1.678
75.0661	atg2	SE	1.7
75.2325	atg2	SE	1.707
75.3994	atg2	SE	1.717
75.5658	atg2	SE	1.739
75.7328	atg2	SE	1.76
75.8994	atg2	SE	1.761
76.0669	atg2	SE	1.778
76.2331	atg2	SE	1.793
76.3994	atg2	SE	1.81
76.5658	atg2	SE	1.827
76.7322	atg2	SE	1.84
76.8992	atg2	SE	1.842
77.0656	atg2	SE	1.856
77.2322	atg2	SE	1.893
77.3997	atg2	SE	1.891
77.5656	atg2	SE	1.907
77.7333	atg2	SE	1.926
77.8992	atg2	SE	1.947
78.0658	atg2	SE	1.96
78.2322	atg2	SE	1.974
78.3986	atg2	SE	1.981
78.5661	atg2	SE	2.009
78.7328	atg2	SE	2.009
78.8986	atg2	SE	2.028
79.065	atg2	SE	2.042
79.2328	atg2	SE	2.061
79.3994	atg2	SE	2.071
79.5661	atg2	SE	2.095
79.7317	atg2	SE	2.107
79.8992	atg2	SE	2.119
80.0661	atg2	SE	2.129
80.2319	atg2	SE	2.159
80.3989	atg2	SE	2.165
80.5656	atg2	SE	2.169
80.7328	atg2	SE	2.201
80.8989	atg2	SE	2.203
81.0653	atg2	SE	2.212
81.2322	atg2	SE	2.227
81.3983	atg2	SE	2.24
81.565	atg2	SE	2.255
81.7317	atg2	SE	2.262
81.8983	atg2	SE	2.285
82.065	atg2	SE	2.292
82.2314	atg2	SE	2.308
82.3989	atg2	SE	2.334
82.565	atg2	SE	2.34
82.7314	atg2	SE	2.351
82.8975	atg2	SE	2.363
83.0642	atg2	SE	2.377
83.2314	atg2	SE	2.394
83.3981	atg2	SE	2.407
83.565	atg2	SE	2.416
83.7314	atg2	SE	2.417
83.8981	atg2	SE	2.432
84.0644	atg2	SE	2.448
84.2308	atg2	SE	2.459
84.3975	atg2	SE	2.465
84.5639	atg2	SE	2.486
84.7317	atg2	SE	2.49
84.8983	atg2	SE	2.499
85.065	atg2	SE	2.517
85.2311	atg2	SE	2.519
85.3983	atg2	SE	2.537
85.565	atg2	SE	2.55
85.7311	atg2	SE	2.558
85.8975	atg2	SE	2.562
86.0642	atg2	SE	2.575
86.2308	atg2	SE	2.569
86.3975	atg2	SE	2.588
86.5642	atg2	SE	2.598
86.7306	atg2	SE	2.616
86.8978	atg2	SE	2.618
87.0642	atg2	SE	2.64
87.2314	atg2	SE	2.639
87.3975	atg2	SE	2.647
87.5639	atg2	SE	2.649
87.7308	atg2	SE	2.662
87.8972	atg2	SE	2.684
88.0639	atg2	SE	2.679
88.2311	atg2	SE	2.689
88.3967	atg2	SE	2.711
88.5633	atg2	SE	2.715
88.73	atg2	SE	2.719
88.8967	atg2	SE	2.724
89.0642	atg2	SE	2.735
89.23	atg2	SE	2.737
89.3975	atg2	SE	2.751
89.5636	atg2	SE	2.753
89.7308	atg2	SE	2.762
89.8972	atg2	SE	2.778
90.0636	atg2	SE	2.773
90.2303	atg2	SE	2.786
90.3967	atg2	SE	2.794
90.5642	atg2	SE	2.792
90.7303	atg2	SE	2.806
90.8967	atg2	SE	2.817
91.0639	atg2	SE	2.82
91.23	atg2	SE	2.812
91.3967	atg2	SE	2.821
91.5636	atg2	SE	2.843
91.7306	atg2	SE	2.846
91.8969	atg2	SE	2.849
92.0631	atg2	SE	2.852
92.23	atg2	SE	2.856
92.3969	atg2	SE	2.852
92.5633	atg2	SE	2.849
92.7297	atg2	SE	2.862
92.8969	atg2	SE	2.867
93.0639	atg2	SE	2.872
93.2297	atg2	SE	2.895
93.3964	atg2	SE	2.881
93.5633	atg2	SE	2.885
93.7297	atg2	SE	2.881
93.8956	atg2	SE	2.892
94.0622	atg2	SE	2.896
94.2292	atg2	SE	2.904
94.3958	atg2	SE	2.906
94.5633	atg2	SE	2.901
94.7292	atg2	SE	2.897
94.8967	atg2	SE	2.903
95.0625	atg2	SE	2.908
95.2294	atg2	SE	2.92
95.3958	atg2	SE	2.918
95.5622	atg2	SE	2.93
95.7297	atg2	SE	2.929
95.8958	atg2	SE	2.93
96.0625	atg2	SE	2.925
96.2292	atg2	SE	2.938
96.3964	atg2	SE	2.924
96.5628	atg2	SE	2.945
96.7297	atg2	SE	2.06
96.8956	atg2	SE	2.946
97.0631	atg2	SE	2.954
97.2294	atg2	SE	2.955
97.3961	atg2	SE	2.945
97.5622	atg2	SE	2.962
97.7286	atg2	SE	2.947
97.8961	atg2	SE	3.244
98.0628	atg2	SE	2.96
98.2294	atg2	SE	2.96
98.3961	atg2	SE	2.958
98.5617	atg2	SE	2.96
98.7289	atg2	SE	2.972
98.8958	atg2	SE	2.976
99.0614	atg2	SE	2.96
99.2281	atg2	SE	2.969
99.3958	atg2	SE	2.991
99.5625	atg2	SE	2.978
99.7286	atg2	SE	2.982
99.8953	atg2	SE	2.979
100.062	atg2	SE	2.98
100.228	atg2	SE	2.988
100.394	atg2	SE	2.989
100.562	atg2	SE	2.989
100.728	atg2	SE	2.982
100.895	atg2	SE	2.984
101.061	atg2	SE	2.988
101.229	atg2	SE	2.996
101.396	atg2	SE	2.994
101.562	atg2	SE	2.993
101.728	atg2	SE	3.005
101.895	atg2	SE	3
102.061	atg2	SE	3.001
102.228	atg2	SE	3.008
102.395	atg2	SE	3.002
102.561	atg2	SE	3.012
102.728	atg2	SE	3.005
102.895	atg2	SE	3.004
103.061	atg2	SE	3.007
103.229	atg2	SE	3.03
103.394	atg2	SE	3.017
103.561	atg2	SE	3.017
103.728	atg2	SE	3.018
103.894	atg2	SE	3.017
104.061	atg2	SE	3.02
104.228	atg2	SE	3.01
104.394	atg2	SE	3.017
104.562	atg2	SE	2.997
104.728	atg2	SE	3.019
104.894	atg2	SE	3.024
105.061	atg2	SE	3.001
105.228	atg2	SE	3.018
105.394	atg2	SE	3.012
105.561	atg2	SE	3.016
105.727	atg2	SE	3.022
105.895	atg2	SE	3.022
106.061	atg2	SE	3.003
106.228	atg2	SE	3.022
106.394	atg2	SE	3.024
106.561	atg2	SE	3.017
106.728	atg2	SE	3.013
106.894	atg2	SE	3.026
107.061	atg2	SE	3.023
107.228	atg2	SE	3.008
107.394	atg2	SE	3.029
107.56	atg2	SE	3.017
107.727	atg2	SE	3.033
107.894	atg2	SE	3.037
108.061	atg2	SE	3.02
108.227	atg2	SE	3.031
108.394	atg2	SE	3.024
108.56	atg2	SE	3.029
108.727	atg2	SE	3.033
108.894	atg2	SE	3.019
109.06	atg2	SE	3.042
109.227	atg2	SE	3.031
109.394	atg2	SE	3.027
109.56	atg2	SE	3.031
109.727	atg2	SE	3.03
109.893	atg2	SE	3.037
110.06	atg2	SE	3.029
110.227	atg2	SE	3.037
110.393	atg2	SE	3.038
110.561	atg2	SE	3.033
110.726	atg2	SE	3.027
110.893	atg2	SE	3.013
111.06	atg2	SE	3.038
111.227	atg2	SE	3.038
111.393	atg2	SE	3.038
111.56	atg2	SE	3.04
111.726	atg2	SE	3.023
111.894	atg2	SE	3.017
112.06	atg2	SE	3.013
112.227	atg2	SE	3.036
112.393	atg2	SE	3.02
112.56	atg2	SE	3.026
112.726	atg2	SE	3.023
112.893	atg2	SE	3.025
113.059	atg2	SE	3.017
113.227	atg2	SE	3.002
113.393	atg2	SE	3.008
113.56	atg2	SE	3.003
113.726	atg2	SE	2.995
113.893	atg2	SE	3.004
114.059	atg2	SE	3.01
114.227	atg2	SE	3.003
114.393	atg2	SE	2.981
114.56	atg2	SE	3.007
114.726	atg2	SE	3.005
114.892	atg2	SE	3.011
115.059	atg2	SE	2.983
115.226	atg2	SE	3.001
115.392	atg2	SE	3.003
115.559	atg2	SE	2.997
115.726	atg2	SE	2.99
115.892	atg2	SE	3.009
116.059	atg2	SE	2.998
116.226	atg2	SE	2.993
116.393	atg2	SE	2.989
116.559	atg2	SE	2.993
116.725	atg2	SE	2.988
116.892	atg2	SE	2.988
117.059	atg2	SE	2.986
117.225	atg2	SE	2.986
117.392	atg2	SE	2.99
117.559	atg2	SE	2.975
117.725	atg2	SE	2.983
117.892	atg2	SE	2.982
118.059	atg2	SE	2.975
118.225	atg2	SE	2.978
118.391	atg2	SE	2.989
118.559	atg2	SE	2.976
118.725	atg2	SE	2.979
118.892	atg2	SE	2.987
119.058	atg2	SE	2.98
119.226	atg2	SE	2.984
119.392	atg2	SE	2.978
119.559	atg2	SE	2.981
119.725	atg2	SE	2.969
119.892	atg2	SE	2.971
120.059	atg2	SE	2.964
120.226	atg2	SE	2.968
120.391	atg2	SE	2.972
120.558	atg2	SE	2.976
120.725	atg2	SE	2.969
120.892	atg2	SE	2.974
121.059	atg2	SE	2.971
121.225	atg2	SE	2.987
121.391	atg2	SE	2.962
121.558	atg2	SE	2.98
121.725	atg2	SE	2.965
121.891	atg2	SE	2.961
122.058	atg2	SE	2.959
122.224	atg2	SE	2.974
122.391	atg2	SE	2.961
122.558	atg2	SE	2.953
122.724	atg2	SE	2.96
122.891	atg2	SE	2.965
123.058	atg2	SE	2.983
123.224	atg2	SE	2.958
123.391	atg2	SE	2.967
123.557	atg2	SE	2.966
123.725	atg2	SE	2.975
123.891	atg2	SE	2.971
124.058	atg2	SE	2.96
124.224	atg2	SE	2.968
124.391	atg2	SE	2.983
124.558	atg2	SE	2.967
124.724	atg2	SE	2.967
124.892	atg2	SE	2.959
125.058	atg2	SE	2.971
125.224	atg2	SE	2.972
125.391	atg2	SE	2.952
125.558	atg2	SE	2.946
125.724	atg2	SE	2.968
125.891	atg2	SE	2.966
126.057	atg2	SE	2.967
126.224	atg2	SE	2.971
126.391	atg2	SE	2.971
126.558	atg2	SE	2.978
126.724	atg2	SE	2.971
126.89	atg2	SE	2.973
127.058	atg2	SE	2.974
127.224	atg2	SE	2.974
127.39	atg2	SE	2.976
127.557	atg2	SE	2.973
127.723	atg2	SE	2.986
127.89	atg2	SE	2.982
128.056	atg2	SE	2.973
128.224	atg2	SE	2.972
128.391	atg2	SE	2.966
128.557	atg2	SE	2.975
128.723	atg2	SE	2.976
128.891	atg2	SE	2.973
129.056	atg2	SE	2.974
129.224	atg2	SE	2.974
129.39	atg2	SE	2.976
129.557	atg2	SE	2.966
129.723	atg2	SE	2.976
129.89	atg2	SE	2.98
130.057	atg2	SE	2.974
130.223	atg2	SE	2.95
130.39	atg2	SE	2.986
130.556	atg2	SE	2.986
130.723	atg2	SE	2.96
130.889	atg2	SE	2.969
131.057	atg2	SE	2.973
131.223	atg2	SE	2.967
131.39	atg2	SE	2.975
131.556	atg2	SE	2.975
131.723	atg2	SE	2.98
131.89	atg2	SE	2.966
132.056	atg2	SE	2.972
132.223	atg2	SE	2.961
132.39	atg2	SE	2.96
132.556	atg2	SE	2.964
132.722	atg2	SE	2.969
132.89	atg2	SE	2.973
133.056	atg2	SE	2.976
133.222	atg2	SE	2.96
133.39	atg2	SE	2.974
133.556	atg2	SE	2.965
133.722	atg2	SE	2.965
133.89	atg2	SE	2.969
134.056	atg2	SE	2.966
134.223	atg2	SE	2.968
134.389	atg2	SE	2.966
134.557	atg2	SE	2.96
134.722	atg2	SE	2.972
134.888	atg2	SE	2.964
135.056	atg2	SE	2.974
135.222	atg2	SE	2.971
135.39	atg2	SE	2.976
135.556	atg2	SE	2.972
135.722	atg2	SE	2.972
135.889	atg2	SE	2.972
136.055	atg2	SE	2.959
136.222	atg2	SE	2.976
136.389	atg2	SE	2.966
136.556	atg2	SE	2.961
136.722	atg2	SE	2.969
136.889	atg2	SE	2.978
137.056	atg2	SE	2.953
137.222	atg2	SE	2.978
137.389	atg2	SE	2.976
137.555	atg2	SE	2.981
137.722	atg2	SE	2.979
137.889	atg2	SE	2.982
138.056	atg2	SE	2.973
138.222	atg2	SE	2.986
138.388	atg2	SE	2.975
138.555	atg2	SE	2.975
138.722	atg2	SE	2.967
138.889	atg2	SE	2.978
139.055	atg2	SE	2.975
139.222	atg2	SE	2.966
139.388	atg2	SE	2.969
139.555	atg2	SE	2.967
139.721	atg2	SE	2.974
139.889	atg2	SE	2.971
140.054	atg2	SE	2.98
140.221	atg2	SE	2.971
140.388	atg2	SE	2.969
140.555	atg2	SE	2.976
140.721	atg2	SE	2.968
140.888	atg2	SE	2.976
141.055	atg2	SE	2.972
141.221	atg2	SE	2.987
141.388	atg2	SE	2.983
141.555	atg2	SE	2.971
141.721	atg2	SE	2.974
141.888	atg2	SE	2.968
142.054	atg2	SE	2.974
142.221	atg2	SE	2.981
142.388	atg2	SE	2.993
142.555	atg2	SE	2.974
142.722	atg2	SE	2.974
142.887	atg2	SE	2.984
143.054	atg2	SE	2.974
143.221	atg2	SE	2.993
143.388	atg2	SE	2.984
143.554	atg2	SE	2.989
143.721	atg2	SE	2.976
143.887	atg2	SE	2.991
144.055	atg2	SE	2.972
144.221	atg2	SE	2.982
0.412222	atg15	SE	0
0.58	atg15	SE	0.002
0.745833	atg15	SE	0
0.9125	atg15	SE	0
1.08	atg15	SE	0.002
1.24611	atg15	SE	-0.001
1.4125	atg15	SE	0.001
1.57889	atg15	SE	0
1.74583	atg15	SE	0.002
1.91306	atg15	SE	0.003
2.07944	atg15	SE	0.002
2.24556	atg15	SE	0
2.41222	atg15	SE	0.002
2.57861	atg15	SE	0.001
2.74556	atg15	SE	0.003
2.91194	atg15	SE	0.002
3.07917	atg15	SE	0.003
3.24528	atg15	SE	0.001
3.41222	atg15	SE	0.003
3.57944	atg15	SE	0.002
3.74583	atg15	SE	0.003
3.91167	atg15	SE	0.005
4.07861	atg15	SE	0.003
4.24556	atg15	SE	0.003
4.41167	atg15	SE	0.004
4.57861	atg15	SE	0.004
4.74528	atg15	SE	0.005
4.91194	atg15	SE	0.003
5.07833	atg15	SE	0
5.245	atg15	SE	0.002
5.41194	atg15	SE	0.004
5.57889	atg15	SE	0.006
5.745	atg15	SE	0.005
5.91222	atg15	SE	0.005
6.07833	atg15	SE	0.003
6.24556	atg15	SE	0.006
6.41167	atg15	SE	0.005
6.57806	atg15	SE	0.005
6.74556	atg15	SE	0.008
6.91194	atg15	SE	0.006
7.07778	atg15	SE	0.006
7.24528	atg15	SE	0.006
7.4125	atg15	SE	0.006
7.57778	atg15	SE	0.008
7.745	atg15	SE	0.006
7.91139	atg15	SE	0.008
8.07806	atg15	SE	0.008
8.24472	atg15	SE	0.01
8.41139	atg15	SE	0.009
8.57806	atg15	SE	0.008
8.74556	atg15	SE	0.01
8.91167	atg15	SE	0.009
9.07806	atg15	SE	0.01
9.245	atg15	SE	0.156
9.41111	atg15	SE	0.011
9.5775	atg15	SE	0.012
9.74444	atg15	SE	0.011
9.91111	atg15	SE	0.016
10.0781	atg15	SE	0.019
10.2442	atg15	SE	0.136
10.4106	atg15	SE	0.011
10.5778	atg15	SE	0.01
10.7442	atg15	SE	0.012
10.9111	atg15	SE	0.01
11.0781	atg15	SE	0.347
11.2439	atg15	SE	0.011
11.4108	atg15	SE	0.012
11.5781	atg15	SE	0.015
11.7436	atg15	SE	0.011
11.9111	atg15	SE	0.013
12.0772	atg15	SE	0.013
12.245	atg15	SE	0.013
12.4111	atg15	SE	0.012
12.5778	atg15	SE	0.013
12.7436	atg15	SE	0.013
12.9111	atg15	SE	0.013
13.0778	atg15	SE	0.01
13.2436	atg15	SE	0.013
13.4106	atg15	SE	0.015
13.5769	atg15	SE	0.015
13.7442	atg15	SE	0.016
13.9108	atg15	SE	0.015
14.0772	atg15	SE	0.017
14.2444	atg15	SE	0.016
14.4108	atg15	SE	0.017
14.5775	atg15	SE	0.017
14.7433	atg15	SE	0.017
14.9106	atg15	SE	0.017
15.0764	atg15	SE	0.018
15.2439	atg15	SE	0.02
15.41	atg15	SE	0.017
15.5772	atg15	SE	0.018
15.7431	atg15	SE	0.018
15.9103	atg15	SE	0.019
16.0764	atg15	SE	0.019
16.2439	atg15	SE	0.02
16.41	atg15	SE	0.019
16.5764	atg15	SE	0.02
16.7436	atg15	SE	0.02
16.9094	atg15	SE	0.022
17.0761	atg15	SE	0.023
17.2425	atg15	SE	0.022
17.4092	atg15	SE	0.023
17.5769	atg15	SE	0.024
17.7436	atg15	SE	0.023
17.9094	atg15	SE	0.025
18.0761	atg15	SE	0.023
18.2428	atg15	SE	0.025
18.4094	atg15	SE	0.025
18.5761	atg15	SE	0.025
18.7428	atg15	SE	0.028
18.9097	atg15	SE	0.024
19.0758	atg15	SE	0.025
19.2431	atg15	SE	0.025
19.4097	atg15	SE	0.025
19.5761	atg15	SE	0.026
19.7425	atg15	SE	0.026
19.9092	atg15	SE	0.028
20.0756	atg15	SE	0.027
20.2431	atg15	SE	0.027
20.4089	atg15	SE	0.027
20.5758	atg15	SE	0.026
20.7425	atg15	SE	0.027
20.9089	atg15	SE	0.027
21.0764	atg15	SE	0.026
21.2417	atg15	SE	0.027
21.4094	atg15	SE	0.027
21.5756	atg15	SE	0.03
21.7422	atg15	SE	0.031
21.9089	atg15	SE	0.031
22.0761	atg15	SE	0.03
22.2425	atg15	SE	0.028
22.4092	atg15	SE	0.034
22.5756	atg15	SE	0.031
22.7422	atg15	SE	0.031
22.9086	atg15	SE	0.033
23.0753	atg15	SE	0.031
23.2419	atg15	SE	0.033
23.4083	atg15	SE	0.032
23.5756	atg15	SE	0.035
23.7417	atg15	SE	0.034
23.9086	atg15	SE	0.035
24.075	atg15	SE	0.037
24.2417	atg15	SE	0.035
24.4083	atg15	SE	0.039
24.5747	atg15	SE	0.034
24.7417	atg15	SE	0.038
24.9081	atg15	SE	0.037
25.0753	atg15	SE	0.038
25.2417	atg15	SE	0.039
25.4081	atg15	SE	0.037
25.575	atg15	SE	0.039
25.7419	atg15	SE	0.038
25.9081	atg15	SE	0.038
26.0742	atg15	SE	0.04
26.2419	atg15	SE	0.038
26.4086	atg15	SE	0.04
26.5744	atg15	SE	0.039
26.7411	atg15	SE	0.041
26.9086	atg15	SE	0.04
27.0744	atg15	SE	0.041
27.2419	atg15	SE	0.044
27.4078	atg15	SE	0.041
27.5744	atg15	SE	0.045
27.7408	atg15	SE	0.045
27.9081	atg15	SE	0.044
28.0744	atg15	SE	0.042
28.2411	atg15	SE	0.045
28.4075	atg15	SE	0.047
28.5739	atg15	SE	0.042
28.7419	atg15	SE	0.045
28.9083	atg15	SE	0.046
29.0747	atg15	SE	0.042
29.2408	atg15	SE	0.042
29.4072	atg15	SE	0.044
29.575	atg15	SE	0.047
29.7408	atg15	SE	0.048
29.9069	atg15	SE	0.047
30.0742	atg15	SE	0.049
30.2406	atg15	SE	0.048
30.4081	atg15	SE	0.047
30.5742	atg15	SE	0.051
30.7406	atg15	SE	0.053
30.9072	atg15	SE	0.048
31.0736	atg15	SE	0.048
31.2403	atg15	SE	0.053
31.4078	atg15	SE	0.051
31.5744	atg15	SE	0.052
31.7406	atg15	SE	0.052
31.9069	atg15	SE	0.052
32.0744	atg15	SE	0.052
32.24	atg15	SE	0.053
32.4078	atg15	SE	0.054
32.5731	atg15	SE	0.052
32.7408	atg15	SE	0.055
32.9069	atg15	SE	0.055
33.0742	atg15	SE	0.055
33.2403	atg15	SE	0.056
33.4069	atg15	SE	0.056
33.5736	atg15	SE	0.061
33.7406	atg15	SE	0.056
33.9069	atg15	SE	0.057
34.0736	atg15	SE	0.057
34.2403	atg15	SE	0.059
34.4072	atg15	SE	0.06
34.5739	atg15	SE	0.056
34.74	atg15	SE	0.059
34.9067	atg15	SE	0.06
35.0733	atg15	SE	0.061
35.2406	atg15	SE	0.061
35.4064	atg15	SE	0.063
35.5733	atg15	SE	0.062
35.7397	atg15	SE	0.062
35.9064	atg15	SE	0.062
36.0736	atg15	SE	0.063
36.2406	atg15	SE	0.066
36.4061	atg15	SE	0.064
36.5733	atg15	SE	0.063
36.7394	atg15	SE	0.067
36.9064	atg15	SE	0.066
37.0728	atg15	SE	0.064
37.2394	atg15	SE	0.064
37.4058	atg15	SE	0.067
37.5733	atg15	SE	0.07
37.7394	atg15	SE	0.068
37.9061	atg15	SE	0.07
38.0725	atg15	SE	0.07
38.2397	atg15	SE	0.069
38.4061	atg15	SE	0.073
38.5731	atg15	SE	0.071
38.7392	atg15	SE	0.073
38.9061	atg15	SE	0.073
39.0725	atg15	SE	0.074
39.2394	atg15	SE	0.075
39.4058	atg15	SE	0.073
39.5722	atg15	SE	0.074
39.7392	atg15	SE	0.071
39.9064	atg15	SE	0.075
40.0722	atg15	SE	0.077
40.2394	atg15	SE	0.078
40.4053	atg15	SE	0.076
40.5728	atg15	SE	0.077
40.7389	atg15	SE	0.08
40.9056	atg15	SE	0.078
41.0722	atg15	SE	0.082
41.2383	atg15	SE	0.082
41.4061	atg15	SE	0.082
41.5722	atg15	SE	0.084
41.7389	atg15	SE	0.083
41.9053	atg15	SE	0.086
42.0719	atg15	SE	0.084
42.2383	atg15	SE	0.083
42.4053	atg15	SE	0.083
42.5717	atg15	SE	0.088
42.7392	atg15	SE	0.09
42.9056	atg15	SE	0.089
43.0722	atg15	SE	0.092
43.2386	atg15	SE	0.092
43.4044	atg15	SE	0.093
43.5722	atg15	SE	0.096
43.7383	atg15	SE	0.092
43.9056	atg15	SE	0.098
44.0717	atg15	SE	0.097
44.2389	atg15	SE	0.099
44.405	atg15	SE	0.1
44.5725	atg15	SE	0.102
44.7386	atg15	SE	0.104
44.9047	atg15	SE	0.104
45.0711	atg15	SE	0.106
[truncated: 2,323 more rows]

## Sheet: Fig 1c
Growth data for Fig. 1c
Recorded on compact rocking incubator (Advantec TVS062CA)
Time	Strain	Carbon source	OD	Metab
0.53	WT	Glucose	0	Fermentative
0.696111	WT	Glucose	-0.002	Fermentative
0.862778	WT	Glucose	0	Fermentative
1.02972	WT	Glucose	0.003	Fermentative
1.19667	WT	Glucose	0	Fermentative
1.36278	WT	Glucose	0.031	Fermentative
1.52944	WT	Glucose	0.024	Fermentative
1.69611	WT	Glucose	0.024	Fermentative
1.8625	WT	Glucose	0.025	Fermentative
2.02944	WT	Glucose	0.016	Fermentative
2.19583	WT	Glucose	0.018	Fermentative
2.36278	WT	Glucose	0.006	Fermentative
2.52917	WT	Glucose	0.009	Fermentative
2.69583	WT	Glucose	0.01	Fermentative
2.86222	WT	Glucose	0.015	Fermentative
3.02917	WT	Glucose	0.02	Fermentative
3.19583	WT	Glucose	0.022	Fermentative
3.36306	WT	Glucose	0.024	Fermentative
3.52861	WT	Glucose	0.027	Fermentative
3.69611	WT	Glucose	0.032	Fermentative
3.86222	WT	Glucose	0.035	Fermentative
4.02861	WT	Glucose	0.046	Fermentative
4.19611	WT	Glucose	0.048	Fermentative
4.36194	WT	Glucose	0.053	Fermentative
4.52889	WT	Glucose	0.059	Fermentative
4.69556	WT	Glucose	0.074	Fermentative
4.86222	WT	Glucose	0.077	Fermentative
5.02944	WT	Glucose	0.089	Fermentative
5.19472	WT	Glucose	0.098	Fermentative
5.3625	WT	Glucose	0.104	Fermentative
5.52889	WT	Glucose	0.118	Fermentative
5.69528	WT	Glucose	0.134	Fermentative
5.86194	WT	Glucose	0.146	Fermentative
6.02861	WT	Glucose	0.156	Fermentative
6.19472	WT	Glucose	0.169	Fermentative
6.36222	WT	Glucose	0.186	Fermentative
6.52861	WT	Glucose	0.197	Fermentative
6.695	WT	Glucose	0.213	Fermentative
6.86167	WT	Glucose	0.23	Fermentative
7.02889	WT	Glucose	0.249	Fermentative
7.19528	WT	Glucose	0.271	Fermentative
7.36139	WT	Glucose	0.285	Fermentative
7.52778	WT	Glucose	0.314	Fermentative
7.69556	WT	Glucose	0.335	Fermentative
7.86167	WT	Glucose	0.362	Fermentative
8.02806	WT	Glucose	0.391	Fermentative
8.19472	WT	Glucose	0.417	Fermentative
8.36111	WT	Glucose	0.451	Fermentative
8.52861	WT	Glucose	0.481	Fermentative
8.69472	WT	Glucose	0.514	Fermentative
8.86139	WT	Glucose	0.542	Fermentative
9.02778	WT	Glucose	0.58	Fermentative
9.19528	WT	Glucose	0.616	Fermentative
9.36194	WT	Glucose	0.672	Fermentative
9.52833	WT	Glucose	0.699	Fermentative
9.69472	WT	Glucose	0.739	Fermentative
9.86139	WT	Glucose	0.781	Fermentative
10.0278	WT	Glucose	0.832	Fermentative
10.1942	WT	Glucose	0.877	Fermentative
10.3617	WT	Glucose	0.911	Fermentative
10.5278	WT	Glucose	0.967	Fermentative
10.6942	WT	Glucose	1.005	Fermentative
10.8608	WT	Glucose	1.05	Fermentative
11.0283	WT	Glucose	1.085	Fermentative
11.1944	WT	Glucose	1.138	Fermentative
11.3606	WT	Glucose	1.194	Fermentative
11.5281	WT	Glucose	1.233	Fermentative
11.6939	WT	Glucose	1.284	Fermentative
11.8603	WT	Glucose	1.331	Fermentative
12.0281	WT	Glucose	1.374	Fermentative
12.1944	WT	Glucose	1.412	Fermentative
12.3614	WT	Glucose	1.464	Fermentative
12.5275	WT	Glucose	1.486	Fermentative
12.6942	WT	Glucose	1.54	Fermentative
12.8606	WT	Glucose	1.572	Fermentative
13.0272	WT	Glucose	1.618	Fermentative
13.1936	WT	Glucose	1.646	Fermentative
13.3606	WT	Glucose	1.671	Fermentative
13.5272	WT	Glucose	1.716	Fermentative
13.6939	WT	Glucose	1.746	Fermentative
13.8606	WT	Glucose	1.778	Fermentative
14.0272	WT	Glucose	1.8	Fermentative
14.1936	WT	Glucose	1.828	Fermentative
14.3608	WT	Glucose	1.85	Fermentative
14.5275	WT	Glucose	1.867	Fermentative
14.6931	WT	Glucose	1.891	Fermentative
14.8597	WT	Glucose	1.922	Fermentative
15.0275	WT	Glucose	1.933	Fermentative
15.1936	WT	Glucose	1.973	Fermentative
15.3608	WT	Glucose	1.987	Fermentative
15.5267	WT	Glucose	2.013	Fermentative
15.6933	WT	Glucose	2.03	Fermentative
15.8608	WT	Glucose	2.044	Fermentative
16.0264	WT	Glucose	2.06	Fermentative
16.1933	WT	Glucose	2.081	Fermentative
16.3603	WT	Glucose	2.094	Fermentative
16.5267	WT	Glucose	2.114	Fermentative
16.6931	WT	Glucose	2.131	Fermentative
16.8606	WT	Glucose	2.147	Fermentative
17.0267	WT	Glucose	2.156	Fermentative
17.1933	WT	Glucose	2.172	Fermentative
17.3603	WT	Glucose	2.194	Fermentative
17.5267	WT	Glucose	2.191	Fermentative
17.6936	WT	Glucose	2.227	Fermentative
17.8597	WT	Glucose	2.236	Fermentative
18.0264	WT	Glucose	2.243	Fermentative
18.1931	WT	Glucose	2.254	Fermentative
18.3597	WT	Glucose	2.268	Fermentative
18.5264	WT	Glucose	2.274	Fermentative
18.6931	WT	Glucose	2.278	Fermentative
18.8597	WT	Glucose	2.297	Fermentative
19.0261	WT	Glucose	2.352	Fermentative
19.1931	WT	Glucose	2.339	Fermentative
19.3594	WT	Glucose	2.37	Fermentative
19.5261	WT	Glucose	2.365	Fermentative
19.6928	WT	Glucose	2.372	Fermentative
19.8594	WT	Glucose	2.387	Fermentative
20.0258	WT	Glucose	2.38	Fermentative
20.1922	WT	Glucose	2.381	Fermentative
20.3589	WT	Glucose	2.416	Fermentative
20.5256	WT	Glucose	2.378	Fermentative
20.6933	WT	Glucose	2.395	Fermentative
20.8589	WT	Glucose	2.397	Fermentative
21.0261	WT	Glucose	2.414	Fermentative
21.1925	WT	Glucose	2.395	Fermentative
21.3592	WT	Glucose	2.405	Fermentative
21.5258	WT	Glucose	2.39	Fermentative
21.6925	WT	Glucose	2.394	Fermentative
21.8592	WT	Glucose	2.402	Fermentative
22.0264	WT	Glucose	2.409	Fermentative
22.1925	WT	Glucose	2.38	Fermentative
22.3592	WT	Glucose	2.371	Fermentative
22.5256	WT	Glucose	2.405	Fermentative
22.6919	WT	Glucose	2.388	Fermentative
22.8597	WT	Glucose	2.35	Fermentative
23.0256	WT	Glucose	2.4	Fermentative
23.1922	WT	Glucose	2.408	Fermentative
23.3589	WT	Glucose	2.417	Fermentative
23.5256	WT	Glucose	2.408	Fermentative
23.6922	WT	Glucose	2.413	Fermentative
23.8586	WT	Glucose	2.406	Fermentative
24.0261	WT	Glucose	2.387	Fermentative
24.1919	WT	Glucose	2.405	Fermentative
24.3586	WT	Glucose	2.4	Fermentative
24.5258	WT	Glucose	2.415	Fermentative
24.6917	WT	Glucose	2.438	Fermentative
24.8592	WT	Glucose	2.406	Fermentative
25.0256	WT	Glucose	2.408	Fermentative
25.1919	WT	Glucose	2.406	Fermentative
25.3586	WT	Glucose	2.414	Fermentative
25.525	WT	Glucose	2.392	Fermentative
25.6914	WT	Glucose	2.415	Fermentative
25.8589	WT	Glucose	2.423	Fermentative
26.0247	WT	Glucose	2.397	Fermentative
26.1914	WT	Glucose	2.403	Fermentative
26.3581	WT	Glucose	2.439	Fermentative
26.525	WT	Glucose	2.435	Fermentative
26.6917	WT	Glucose	2.423	Fermentative
26.8583	WT	Glucose	2.436	Fermentative
27.0253	WT	Glucose	2.459	Fermentative
27.1911	WT	Glucose	2.417	Fermentative
27.3583	WT	Glucose	2.422	Fermentative
27.5247	WT	Glucose	2.424	Fermentative
27.6911	WT	Glucose	2.427	Fermentative
27.8586	WT	Glucose	2.415	Fermentative
28.0244	WT	Glucose	2.419	Fermentative
28.1908	WT	Glucose	2.415	Fermentative
28.3575	WT	Glucose	2.43	Fermentative
28.5242	WT	Glucose	2.453	Fermentative
28.6917	WT	Glucose	2.435	Fermentative
28.8575	WT	Glucose	2.427	Fermentative
29.025	WT	Glucose	2.428	Fermentative
29.1914	WT	Glucose	2.436	Fermentative
29.3578	WT	Glucose	2.434	Fermentative
29.5244	WT	Glucose	2.455	Fermentative
29.6911	WT	Glucose	2.449	Fermentative
29.8578	WT	Glucose	2.434	Fermentative
30.0242	WT	Glucose	2.429	Fermentative
30.1914	WT	Glucose	2.456	Fermentative
30.3572	WT	Glucose	2.438	Fermentative
30.5244	WT	Glucose	2.449	Fermentative
30.6908	WT	Glucose	2.448	Fermentative
30.8575	WT	Glucose	2.439	Fermentative
31.0239	WT	Glucose	2.442	Fermentative
31.1914	WT	Glucose	2.427	Fermentative
31.3572	WT	Glucose	2.449	Fermentative
31.5242	WT	Glucose	2.441	Fermentative
31.6908	WT	Glucose	2.443	Fermentative
31.8569	WT	Glucose	2.452	Fermentative
32.0247	WT	Glucose	2.445	Fermentative
32.1908	WT	Glucose	2.452	Fermentative
32.3572	WT	Glucose	2.459	Fermentative
32.5236	WT	Glucose	2.452	Fermentative
32.6911	WT	Glucose	2.459	Fermentative
32.8572	WT	Glucose	2.466	Fermentative
33.0236	WT	Glucose	2.46	Fermentative
33.1911	WT	Glucose	2.449	Fermentative
33.3569	WT	Glucose	2.441	Fermentative
33.5242	WT	Glucose	2.457	Fermentative
33.6906	WT	Glucose	2.47	Fermentative
33.8569	WT	Glucose	2.499	Fermentative
34.0239	WT	Glucose	2.464	Fermentative
34.19	WT	Glucose	2.508	Fermentative
34.3569	WT	Glucose	2.459	Fermentative
34.5236	WT	Glucose	2.471	Fermentative
34.69	WT	Glucose	2.483	Fermentative
34.8575	WT	Glucose	2.473	Fermentative
35.0233	WT	Glucose	2.468	Fermentative
35.1894	WT	Glucose	2.499	Fermentative
35.3561	WT	Glucose	2.479	Fermentative
35.5231	WT	Glucose	2.478	Fermentative
35.6906	WT	Glucose	2.467	Fermentative
35.8564	WT	Glucose	2.48	Fermentative
36.0233	WT	Glucose	2.504	Fermentative
36.19	WT	Glucose	2.482	Fermentative
36.3572	WT	Glucose	2.478	Fermentative
36.5236	WT	Glucose	2.487	Fermentative
36.6894	WT	Glucose	2.471	Fermentative
36.8567	WT	Glucose	2.495	Fermentative
37.0228	WT	Glucose	2.464	Fermentative
37.19	WT	Glucose	2.496	Fermentative
37.3564	WT	Glucose	2.489	Fermentative
37.5231	WT	Glucose	2.487	Fermentative
37.69	WT	Glucose	2.508	Fermentative
37.8567	WT	Glucose	2.517	Fermentative
38.0225	WT	Glucose	2.507	Fermentative
38.1889	WT	Glucose	2.492	Fermentative
38.3569	WT	Glucose	2.503	Fermentative
38.5231	WT	Glucose	2.528	Fermentative
38.6897	WT	Glucose	2.521	Fermentative
38.8561	WT	Glucose	2.488	Fermentative
39.0228	WT	Glucose	2.538	Fermentative
39.1894	WT	Glucose	2.517	Fermentative
39.3561	WT	Glucose	2.495	Fermentative
39.5228	WT	Glucose	2.49	Fermentative
39.6897	WT	Glucose	2.539	Fermentative
39.8558	WT	Glucose	2.518	Fermentative
40.0222	WT	Glucose	2.522	Fermentative
40.19	WT	Glucose	2.501	Fermentative
40.3564	WT	Glucose	2.525	Fermentative
40.5225	WT	Glucose	2.531	Fermentative
40.6892	WT	Glucose	2.535	Fermentative
40.8564	WT	Glucose	2.516	Fermentative
41.0219	WT	Glucose	2.536	Fermentative
41.1889	WT	Glucose	2.533	Fermentative
41.3553	WT	Glucose	2.494	Fermentative
41.5228	WT	Glucose	2.489	Fermentative
41.6886	WT	Glucose	2.523	Fermentative
41.8561	WT	Glucose	2.51	Fermentative
42.0222	WT	Glucose	2.439	Fermentative
42.1886	WT	Glucose	2.531	Fermentative
42.3556	WT	Glucose	2.525	Fermentative
42.5219	WT	Glucose	2.529	Fermentative
42.6894	WT	Glucose	2.543	Fermentative
42.8556	WT	Glucose	2.552	Fermentative
43.0222	WT	Glucose	2.523	Fermentative
43.1886	WT	Glucose	2.544	Fermentative
43.3558	WT	Glucose	2.543	Fermentative
43.5214	WT	Glucose	2.536	Fermentative
43.6892	WT	Glucose	2.529	Fermentative
43.8556	WT	Glucose	2.551	Fermentative
44.0225	WT	Glucose	2.526	Fermentative
44.1892	WT	Glucose	2.551	Fermentative
44.3547	WT	Glucose	2.532	Fermentative
44.5219	WT	Glucose	2.539	Fermentative
44.6883	WT	Glucose	2.57	Fermentative
44.855	WT	Glucose	2.55	Fermentative
45.0222	WT	Glucose	2.57	Fermentative
45.1889	WT	Glucose	2.528	Fermentative
45.3556	WT	Glucose	2.566	Fermentative
45.5211	WT	Glucose	2.535	Fermentative
45.6889	WT	Glucose	2.524	Fermentative
45.8556	WT	Glucose	2.536	Fermentative
46.0219	WT	Glucose	2.568	Fermentative
46.1881	WT	Glucose	2.555	Fermentative
46.3547	WT	Glucose	2.553	Fermentative
46.5217	WT	Glucose	2.533	Fermentative
46.6881	WT	Glucose	2.537	Fermentative
46.8547	WT	Glucose	2.566	Fermentative
47.0214	WT	Glucose	2.538	Fermentative
47.1881	WT	Glucose	2.543	Fermentative
47.355	WT	Glucose	2.5	Fermentative
47.5217	WT	Glucose	2.596	Fermentative
47.6878	WT	Glucose	2.524	Fermentative
47.855	WT	Glucose	2.565	Fermentative
48.0211	WT	Glucose	2.561	Fermentative
48.1872	WT	Glucose	2.567	Fermentative
48.355	WT	Glucose	2.567	Fermentative
48.5214	WT	Glucose	2.56	Fermentative
48.6878	WT	Glucose	2.57	Fermentative
48.8544	WT	Glucose	2.548	Fermentative
49.0211	WT	Glucose	2.575	Fermentative
49.1875	WT	Glucose	2.561	Fermentative
49.3539	WT	Glucose	2.582	Fermentative
49.5214	WT	Glucose	2.581	Fermentative
49.6872	WT	Glucose	2.557	Fermentative
49.855	WT	Glucose	2.58	Fermentative
50.0214	WT	Glucose	2.567	Fermentative
50.1881	WT	Glucose	2.57	Fermentative
50.3547	WT	Glucose	2.57	Fermentative
50.5206	WT	Glucose	2.589	Fermentative
50.6875	WT	Glucose	2.588	Fermentative
50.8542	WT	Glucose	2.58	Fermentative
51.0208	WT	Glucose	2.61	Fermentative
51.1872	WT	Glucose	2.602	Fermentative
51.3539	WT	Glucose	2.586	Fermentative
51.5206	WT	Glucose	2.586	Fermentative
51.6869	WT	Glucose	2.569	Fermentative
51.8544	WT	Glucose	2.562	Fermentative
52.0211	WT	Glucose	2.595	Fermentative
52.1872	WT	Glucose	2.576	Fermentative
52.3531	WT	Glucose	2.584	Fermentative
52.5206	WT	Glucose	2.603	Fermentative
52.6869	WT	Glucose	2.581	Fermentative
52.8539	WT	Glucose	2.602	Fermentative
53.0203	WT	Glucose	2.602	Fermentative
53.1869	WT	Glucose	2.581	Fermentative
53.3536	WT	Glucose	2.612	Fermentative
53.5203	WT	Glucose	2.593	Fermentative
53.6869	WT	Glucose	2.526	Fermentative
53.8528	WT	Glucose	2.59	Fermentative
54.02	WT	Glucose	2.596	Fermentative
54.1861	WT	Glucose	2.589	Fermentative
54.3533	WT	Glucose	2.59	Fermentative
54.52	WT	Glucose	2.589	Fermentative
54.6864	WT	Glucose	2.605	Fermentative
54.8539	WT	Glucose	2.602	Fermentative
55.0197	WT	Glucose	2.582	Fermentative
55.1872	WT	Glucose	2.569	Fermentative
55.3536	WT	Glucose	2.598	Fermentative
55.5192	WT	Glucose	2.601	Fermentative
55.6869	WT	Glucose	2.604	Fermentative
55.8533	WT	Glucose	2.608	Fermentative
56.02	WT	Glucose	2.581	Fermentative
56.1867	WT	Glucose	2.597	Fermentative
56.3536	WT	Glucose	2.583	Fermentative
56.5194	WT	Glucose	2.593	Fermentative
56.6869	WT	Glucose	2.581	Fermentative
56.8528	WT	Glucose	2.589	Fermentative
57.02	WT	Glucose	2.599	Fermentative
57.1867	WT	Glucose	2.599	Fermentative
57.3528	WT	Glucose	2.599	Fermentative
57.5192	WT	Glucose	2.606	Fermentative
57.6867	WT	Glucose	2.608	Fermentative
57.8525	WT	Glucose	2.595	Fermentative
58.02	WT	Glucose	2.605	Fermentative
58.1858	WT	Glucose	2.606	Fermentative
58.3533	WT	Glucose	2.606	Fermentative
58.5203	WT	Glucose	2.595	Fermentative
58.6864	WT	Glucose	2.593	Fermentative
58.8522	WT	Glucose	2.594	Fermentative
59.0197	WT	Glucose	2.608	Fermentative
59.1858	WT	Glucose	2.602	Fermentative
59.3525	WT	Glucose	2.616	Fermentative
59.5192	WT	Glucose	2.596	Fermentative
59.6858	WT	Glucose	2.612	Fermentative
59.8525	WT	Glucose	2.603	Fermentative
60.0186	WT	Glucose	2.601	Fermentative
60.1861	WT	Glucose	2.656	Fermentative
60.3528	WT	Glucose	2.635	Fermentative
60.5189	WT	Glucose	2.631	Fermentative
60.6853	WT	Glucose	2.606	Fermentative
60.8525	WT	Glucose	2.603	Fermentative
61.0189	WT	Glucose	2.616	Fermentative
61.1853	WT	Glucose	2.626	Fermentative
61.3528	WT	Glucose	2.617	Fermentative
61.5189	WT	Glucose	2.587	Fermentative
61.6853	WT	Glucose	2.594	Fermentative
61.8519	WT	Glucose	2.59	Fermentative
62.0181	WT	Glucose	2.613	Fermentative
62.1847	WT	Glucose	2.611	Fermentative
62.3514	WT	Glucose	2.626	Fermentative
62.5183	WT	Glucose	2.637	Fermentative
62.685	WT	Glucose	2.608	Fermentative
62.8525	WT	Glucose	2.637	Fermentative
63.0186	WT	Glucose	2.591	Fermentative
63.185	WT	Glucose	2.627	Fermentative
63.3517	WT	Glucose	2.627	Fermentative
63.5183	WT	Glucose	2.58	Fermentative
63.685	WT	Glucose	2.638	Fermentative
63.8517	WT	Glucose	2.632	Fermentative
64.0186	WT	Glucose	2.622	Fermentative
64.185	WT	Glucose	2.639	Fermentative
64.3517	WT	Glucose	2.594	Fermentative
64.5181	WT	Glucose	2.674	Fermentative
64.6856	WT	Glucose	2.622	Fermentative
64.8511	WT	Glucose	2.65	Fermentative
65.0186	WT	Glucose	2.624	Fermentative
65.1844	WT	Glucose	2.615	Fermentative
65.3519	WT	Glucose	2.64	Fermentative
65.5186	WT	Glucose	2.609	Fermentative
65.685	WT	Glucose	2.595	Fermentative
65.8514	WT	Glucose	2.642	Fermentative
66.0178	WT	Glucose	2.631	Fermentative
66.185	WT	Glucose	2.635	Fermentative
66.3514	WT	Glucose	2.626	Fermentative
66.5178	WT	Glucose	2.583	Fermentative
66.685	WT	Glucose	2.706	Fermentative
66.8511	WT	Glucose	2.714	Fermentative
67.0172	WT	Glucose	2.635	Fermentative
67.1839	WT	Glucose	2.635	Fermentative
67.3519	WT	Glucose	2.613	Fermentative
67.5178	WT	Glucose	2.65	Fermentative
67.6844	WT	Glucose	2.61	Fermentative
67.8511	WT	Glucose	2.69	Fermentative
68.0175	WT	Glucose	2.638	Fermentative
68.1847	WT	Glucose	2.654	Fermentative
68.3508	WT	Glucose	2.625	Fermentative
68.5172	WT	Glucose	2.641	Fermentative
68.6847	WT	Glucose	2.644	Fermentative
68.8514	WT	Glucose	2.657	Fermentative
69.0178	WT	Glucose	2.618	Fermentative
69.1844	WT	Glucose	2.635	Fermentative
69.3506	WT	Glucose	2.583	Fermentative
69.5175	WT	Glucose	2.637	Fermentative
69.6839	WT	Glucose	2.641	Fermentative
69.8508	WT	Glucose	2.647	Fermentative
70.0172	WT	Glucose	2.633	Fermentative
70.1836	WT	Glucose	2.657	Fermentative
70.3511	WT	Glucose	2.65	Fermentative
70.5169	WT	Glucose	2.642	Fermentative
70.6839	WT	Glucose	2.63	Fermentative
70.8514	WT	Glucose	2.689	Fermentative
71.0172	WT	Glucose	2.639	Fermentative
71.1842	WT	Glucose	2.664	Fermentative
71.3503	WT	Glucose	2.625	Fermentative
71.5169	WT	Glucose	2.656	Fermentative
71.6844	WT	Glucose	2.642	Fermentative
71.85	WT	Glucose	2.608	Fermentative
72.0172	WT	Glucose	2.667	Fermentative
72.1839	WT	Glucose	2.661	Fermentative
72.35	WT	Glucose	2.649	Fermentative
72.5172	WT	Glucose	2.666	Fermentative
72.6836	WT	Glucose	2.666	Fermentative
72.85	WT	Glucose	2.654	Fermentative
73.0167	WT	Glucose	2.663	Fermentative
73.1828	WT	Glucose	2.647	Fermentative
73.3497	WT	Glucose	2.662	Fermentative
73.5161	WT	Glucose	2.635	Fermentative
73.6836	WT	Glucose	2.664	Fermentative
73.85	WT	Glucose	2.686	Fermentative
74.0169	WT	Glucose	2.65	Fermentative
74.1833	WT	Glucose	2.645	Fermentative
74.3494	WT	Glucose	2.653	Fermentative
74.5169	WT	Glucose	2.655	Fermentative
74.6836	WT	Glucose	2.669	Fermentative
74.85	WT	Glucose	2.657	Fermentative
75.0167	WT	Glucose	2.622	Fermentative
75.1831	WT	Glucose	2.659	Fermentative
75.3497	WT	Glucose	2.678	Fermentative
75.5161	WT	Glucose	2.691	Fermentative
75.6836	WT	Glucose	2.668	Fermentative
75.8494	WT	Glucose	2.657	Fermentative
76.0161	WT	Glucose	2.64	Fermentative
76.1828	WT	Glucose	2.635	Fermentative
76.3494	WT	Glucose	2.67	Fermentative
76.5158	WT	Glucose	2.639	Fermentative
76.6833	WT	Glucose	2.668	Fermentative
76.8494	WT	Glucose	2.676	Fermentative
77.0161	WT	Glucose	2.664	Fermentative
77.1828	WT	Glucose	2.669	Fermentative
77.3489	WT	Glucose	2.649	Fermentative
77.5153	WT	Glucose	2.65	Fermentative
77.6819	WT	Glucose	2.664	Fermentative
77.8486	WT	Glucose	2.655	Fermentative
78.0164	WT	Glucose	2.667	Fermentative
78.1828	WT	Glucose	2.66	Fermentative
78.3492	WT	Glucose	2.684	Fermentative
78.5156	WT	Glucose	2.676	Fermentative
78.6831	WT	Glucose	2.671	Fermentative
78.8492	WT	Glucose	2.684	Fermentative
79.0156	WT	Glucose	2.667	Fermentative
79.1819	WT	Glucose	2.673	Fermentative
79.3494	WT	Glucose	2.669	Fermentative
79.5156	WT	Glucose	2.666	Fermentative
79.6831	WT	Glucose	2.664	Fermentative
79.8489	WT	Glucose	2.641	Fermentative
80.0156	WT	Glucose	2.682	Fermentative
80.1822	WT	Glucose	2.722	Fermentative
80.3486	WT	Glucose	2.647	Fermentative
80.5161	WT	Glucose	2.628	Fermentative
80.6822	WT	Glucose	2.652	Fermentative
80.8486	WT	Glucose	2.67	Fermentative
81.0153	WT	Glucose	2.671	Fermentative
81.1819	WT	Glucose	2.661	Fermentative
81.3492	WT	Glucose	2.673	Fermentative
81.5153	WT	Glucose	2.661	Fermentative
81.6814	WT	Glucose	2.645	Fermentative
81.8481	WT	Glucose	2.675	Fermentative
82.0153	WT	Glucose	2.663	Fermentative
82.1814	WT	Glucose	2.66	Fermentative
82.3483	WT	Glucose	2.671	Fermentative
82.515	WT	Glucose	2.673	Fermentative
82.6817	WT	Glucose	2.702	Fermentative
82.8483	WT	Glucose	2.655	Fermentative
83.0147	WT	Glucose	2.67	Fermentative
83.1814	WT	Glucose	2.663	Fermentative
83.3483	WT	Glucose	2.656	Fermentative
83.5147	WT	Glucose	2.653	Fermentative
83.6822	WT	Glucose	2.673	Fermentative
83.8478	WT	Glucose	2.676	Fermentative
84.015	WT	Glucose	2.671	Fermentative
84.1814	WT	Glucose	2.617	Fermentative
84.3481	WT	Glucose	2.671	Fermentative
84.5153	WT	Glucose	2.671	Fermentative
84.6814	WT	Glucose	2.661	Fermentative
84.8478	WT	Glucose	2.619	Fermentative
85.0153	WT	Glucose	2.704	Fermentative
85.1814	WT	Glucose	2.639	Fermentative
85.3475	WT	Glucose	2.675	Fermentative
85.515	WT	Glucose	2.684	Fermentative
85.6811	WT	Glucose	2.728	Fermentative
85.8475	WT	Glucose	2.653	Fermentative
86.015	WT	Glucose	2.671	Fermentative
86.1817	WT	Glucose	2.676	Fermentative
86.3475	WT	Glucose	2.683	Fermentative
86.515	WT	Glucose	2.683	Fermentative
86.6806	WT	Glucose	2.685	Fermentative
86.8472	WT	Glucose	2.666	Fermentative
87.0136	WT	Glucose	2.656	Fermentative
87.1814	WT	Glucose	2.677	Fermentative
87.3481	WT	Glucose	2.627	Fermentative
87.5139	WT	Glucose	2.678	Fermentative
87.6803	WT	Glucose	2.676	Fermentative
87.8481	WT	Glucose	2.692	Fermentative
88.0142	WT	Glucose	2.681	Fermentative
88.1811	WT	Glucose	2.684	Fermentative
88.3475	WT	Glucose	2.678	Fermentative
88.5139	WT	Glucose	2.637	Fermentative
88.6803	WT	Glucose	2.707	Fermentative
88.8483	WT	Glucose	2.699	Fermentative
89.0139	WT	Glucose	2.677	Fermentative
89.1806	WT	Glucose	2.662	Fermentative
89.3472	WT	Glucose	2.683	Fermentative
89.5139	WT	Glucose	2.671	Fermentative
89.6806	WT	Glucose	2.688	Fermentative
89.8472	WT	Glucose	2.684	Fermentative
90.0136	WT	Glucose	2.695	Fermentative
90.1808	WT	Glucose	2.7	Fermentative
90.3467	WT	Glucose	2.676	Fermentative
90.5142	WT	Glucose	2.674	Fermentative
90.6803	WT	Glucose	2.657	Fermentative
90.8467	WT	Glucose	2.689	Fermentative
91.0139	WT	Glucose	2.699	Fermentative
91.1803	WT	Glucose	2.699	Fermentative
91.3467	WT	Glucose	2.704	Fermentative
91.5142	WT	Glucose	2.7	Fermentative
91.6797	WT	Glucose	2.689	Fermentative
91.8472	WT	Glucose	2.671	Fermentative
92.0139	WT	Glucose	2.695	Fermentative
92.1808	WT	Glucose	2.691	Fermentative
92.3469	WT	Glucose	2.719	Fermentative
92.5133	WT	Glucose	2.683	Fermentative
92.68	WT	Glucose	2.743	Fermentative
92.8467	WT	Glucose	2.744	Fermentative
93.0133	WT	Glucose	2.74	Fermentative
93.1797	WT	Glucose	2.663	Fermentative
93.3464	WT	Glucose	2.702	Fermentative
93.5133	WT	Glucose	2.748	Fermentative
93.68	WT	Glucose	2.646	Fermentative
93.8464	WT	Glucose	2.721	Fermentative
94.0131	WT	Glucose	2.698	Fermentative
94.1803	WT	Glucose	2.699	Fermentative
94.3461	WT	Glucose	2.689	Fermentative
94.5136	WT	Glucose	2.711	Fermentative
94.6794	WT	Glucose	2.692	Fermentative
94.8456	WT	Glucose	2.682	Fermentative
95.0128	WT	Glucose	2.711	Fermentative
95.1794	WT	Glucose	2.708	Fermentative
95.3458	WT	Glucose	2.704	Fermentative
95.5133	WT	Glucose	2.737	Fermentative
95.6792	WT	Glucose	2.704	Fermentative
95.8464	WT	Glucose	2.703	Fermentative
96.0128	WT	Glucose	2.746	Fermentative
96.1794	WT	Glucose	2.659	Fermentative
96.3453	WT	Glucose	2.71	Fermentative
96.5133	WT	Glucose	2.711	Fermentative
96.6794	WT	Glucose	2.7	Fermentative
96.8458	WT	Glucose	2.719	Fermentative
97.0122	WT	Glucose	2.674	Fermentative
97.1797	WT	Glucose	2.713	Fermentative
97.3464	WT	Glucose	2.692	Fermentative
97.5133	WT	Glucose	2.702	Fermentative
97.6792	WT	Glucose	2.706	Fermentative
97.8456	WT	Glucose	2.696	Fermentative
98.0128	WT	Glucose	2.705	Fermentative
98.1797	WT	Glucose	2.708	Fermentative
98.3456	WT	Glucose	2.708	Fermentative
98.5125	WT	Glucose	2.705	Fermentative
98.6794	WT	Glucose	2.717	Fermentative
98.8458	WT	Glucose	2.711	Fermentative
99.0122	WT	Glucose	2.726	Fermentative
99.1786	WT	Glucose	2.711	Fermentative
99.3461	WT	Glucose	2.698	Fermentative
99.5122	WT	Glucose	2.715	Fermentative
99.6789	WT	Glucose	2.693	Fermentative
99.8453	WT	Glucose	2.747	Fermentative
100.012	WT	Glucose	2.714	Fermentative
100.179	WT	Glucose	2.719	Fermentative
100.345	WT	Glucose	2.736	Fermentative
100.512	WT	Glucose	2.729	Fermentative
100.679	WT	Glucose	2.733	Fermentative
100.845	WT	Glucose	2.715	Fermentative
101.012	WT	Glucose	2.736	Fermentative
101.179	WT	Glucose	2.755	Fermentative
101.345	WT	Glucose	2.693	Fermentative
101.512	WT	Glucose	2.678	Fermentative
101.679	WT	Glucose	2.722	Fermentative
101.845	WT	Glucose	2.74	Fermentative
102.012	WT	Glucose	2.712	Fermentative
102.178	WT	Glucose	2.728	Fermentative
102.346	WT	Glucose	2.708	Fermentative
102.512	WT	Glucose	2.659	Fermentative
102.678	WT	Glucose	2.71	Fermentative
102.845	WT	Glucose	2.733	Fermentative
103.011	WT	Glucose	2.76	Fermentative
103.179	WT	Glucose	2.724	Fermentative
103.344	WT	Glucose	2.714	Fermentative
103.512	WT	Glucose	2.727	Fermentative
103.678	WT	Glucose	2.712	Fermentative
103.846	WT	Glucose	2.72	Fermentative
104.011	WT	Glucose	2.719	Fermentative
104.179	WT	Glucose	2.718	Fermentative
104.345	WT	Glucose	2.707	Fermentative
104.512	WT	Glucose	2.691	Fermentative
104.678	WT	Glucose	2.708	Fermentative
104.844	WT	Glucose	2.7	Fermentative
105.011	WT	Glucose	2.696	Fermentative
105.178	WT	Glucose	2.703	Fermentative
105.345	WT	Glucose	2.729	Fermentative
105.511	WT	Glucose	2.713	Fermentative
105.678	WT	Glucose	2.734	Fermentative
105.844	WT	Glucose	2.746	Fermentative
106.011	WT	Glucose	2.744	Fermentative
106.178	WT	Glucose	2.724	Fermentative
106.344	WT	Glucose	2.743	Fermentative
106.51	WT	Glucose	2.717	Fermentative
106.677	WT	Glucose	2.729	Fermentative
106.845	WT	Glucose	2.72	Fermentative
107.011	WT	Glucose	2.734	Fermentative
107.177	WT	Glucose	2.727	Fermentative
107.344	WT	Glucose	2.734	Fermentative
107.511	WT	Glucose	2.734	Fermentative
107.678	WT	Glucose	2.712	Fermentative
107.844	WT	Glucose	2.735	Fermentative
108.011	WT	Glucose	2.734	Fermentative
108.177	WT	Glucose	2.719	Fermentative
108.343	WT	Glucose	2.722	Fermentative
108.511	WT	Glucose	2.734	Fermentative
108.677	WT	Glucose	2.743	Fermentative
108.844	WT	Glucose	2.735	Fermentative
109.011	WT	Glucose	2.746	Fermentative
109.176	WT	Glucose	2.736	Fermentative
109.344	WT	Glucose	2.743	Fermentative
109.51	WT	Glucose	2.777	Fermentative
109.677	WT	Glucose	2.731	Fermentative
109.844	WT	Glucose	2.753	Fermentative
110.011	WT	Glucose	2.702	Fermentative
110.177	WT	Glucose	2.739	Fermentative
110.344	WT	Glucose	2.755	Fermentative
110.509	WT	Glucose	2.755	Fermentative
110.677	WT	Glucose	2.754	Fermentative
110.844	WT	Glucose	2.729	Fermentative
111.01	WT	Glucose	2.724	Fermentative
111.176	WT	Glucose	2.742	Fermentative
111.344	WT	Glucose	2.718	Fermentative
111.511	WT	Glucose	2.74	Fermentative
111.676	WT	Glucose	2.715	Fermentative
111.843	WT	Glucose	2.74	Fermentative
112.009	WT	Glucose	2.733	Fermentative
112.176	WT	Glucose	2.736	Fermentative
112.343	WT	Glucose	2.735	Fermentative
112.51	WT	Glucose	2.72	Fermentative
112.677	WT	Glucose	2.75	Fermentative
112.843	WT	Glucose	2.72	Fermentative
113.01	WT	Glucose	2.765	Fermentative
113.176	WT	Glucose	2.673	Fermentative
113.343	WT	Glucose	2.75	Fermentative
113.509	WT	Glucose	2.792	Fermentative
113.676	WT	Glucose	2.719	Fermentative
113.842	WT	Glucose	2.729	Fermentative
114.01	WT	Glucose	2.754	Fermentative
114.176	WT	Glucose	2.771	Fermentative
114.343	WT	Glucose	2.756	Fermentative
114.509	WT	Glucose	2.746	Fermentative
114.676	WT	Glucose	2.753	Fermentative
114.843	WT	Glucose	2.787	Fermentative
115.009	WT	Glucose	2.761	Fermentative
115.176	WT	Glucose	2.761	Fermentative
115.342	WT	Glucose	2.764	Fermentative
115.509	WT	Glucose	2.764	Fermentative
115.676	WT	Glucose	2.772	Fermentative
115.843	WT	Glucose	2.772	Fermentative
116.009	WT	Glucose	2.772	Fermentative
116.176	WT	Glucose	2.769	Fermentative
116.343	WT	Glucose	2.763	Fermentative
116.509	WT	Glucose	2.777	Fermentative
116.676	WT	Glucose	2.731	Fermentative
116.842	WT	Glucose	2.801	Fermentative
117.009	WT	Glucose	2.756	Fermentative
117.176	WT	Glucose	2.815	Fermentative
117.342	WT	Glucose	2.749	Fermentative
117.509	WT	Glucose	2.758	Fermentative
117.676	WT	Glucose	2.753	Fermentative
117.842	WT	Glucose	2.771	Fermentative
118.009	WT	Glucose	2.792	Fermentative
118.175	WT	Glucose	2.771	Fermentative
118.342	WT	Glucose	2.793	Fermentative
118.508	WT	Glucose	2.763	Fermentative
118.676	WT	Glucose	2.766	Fermentative
118.842	WT	Glucose	2.744	Fermentative
119.008	WT	Glucose	2.809	Fermentative
119.175	WT	Glucose	2.782	Fermentative
119.341	WT	Glucose	2.772	Fermentative
119.508	WT	Glucose	2.794	Fermentative
119.676	WT	Glucose	2.788	Fermentative
119.842	WT	Glucose	2.777	Fermentative
120.008	WT	Glucose	2.768	Fermentative
120.176	WT	Glucose	2.877	Fermentative
120.343	WT	Glucose	2.797	Fermentative
120.508	WT	Glucose	2.788	Fermentative
120.675	WT	Glucose	2.731	Fermentative
120.841	WT	Glucose	2.793	Fermentative
121.008	WT	Glucose	2.829	Fermentative
121.176	WT	Glucose	2.787	Fermentative
121.342	WT	Glucose	2.785	Fermentative
121.508	WT	Glucose	2.828	Fermentative
121.674	WT	Glucose	2.819	Fermentative
121.842	WT	Glucose	2.791	Fermentative
122.008	WT	Glucose	2.794	Fermentative
122.175	WT	Glucose	2.888	Fermentative
122.342	WT	Glucose	2.797	Fermentative
122.509	WT	Glucose	2.77	Fermentative
122.675	WT	Glucose	2.808	Fermentative
122.841	WT	Glucose	2.816	Fermentative
123.009	WT	Glucose	2.86	Fermentative
123.174	WT	Glucose	2.787	Fermentative
123.342	WT	Glucose	2.822	Fermentative
123.507	WT	Glucose	2.787	Fermentative
123.674	WT	Glucose	2.821	Fermentative
123.842	WT	Glucose	2.776	Fermentative
124.008	WT	Glucose	2.84	Fermentative
124.175	WT	Glucose	2.813	Fermentative
124.342	WT	Glucose	2.799	Fermentative
124.508	WT	Glucose	2.857	Fermentative
124.674	WT	Glucose	2.802	Fermentative
124.841	WT	Glucose	2.799	Fermentative
125.008	WT	Glucose	2.83	Fermentative
125.174	WT	Glucose	2.779	Fermentative
125.341	WT	Glucose	2.783	Fermentative
125.508	WT	Glucose	2.812	Fermentative
125.674	WT	Glucose	2.802	Fermentative
125.84	WT	Glucose	2.797	Fermentative
126.007	WT	Glucose	2.764	Fermentative
126.174	WT	Glucose	2.814	Fermentative
126.34	WT	Glucose	2.833	Fermentative
126.507	WT	Glucose	2.824	Fermentative
126.674	WT	Glucose	2.806	Fermentative
126.841	WT	Glucose	2.805	Fermentative
127.007	WT	Glucose	2.828	Fermentative
127.174	WT	Glucose	2.807	Fermentative
127.341	WT	Glucose	2.808	Fermentative
127.507	WT	Glucose	2.799	Fermentative
127.674	WT	Glucose	2.776	Fermentative
127.841	WT	Glucose	2.791	Fermentative
128.006	WT	Glucose	2.756	Fermentative
128.174	WT	Glucose	2.86	Fermentative
128.34	WT	Glucose	2.855	Fermentative
128.506	WT	Glucose	2.852	Fermentative
128.673	WT	Glucose	2.835	Fermentative
128.841	WT	Glucose	2.822	Fermentative
129.006	WT	Glucose	2.826	Fermentative
129.173	WT	Glucose	2.829	Fermentative
129.34	WT	Glucose	2.78	Fermentative
129.507	WT	Glucose	2.805	Fermentative
129.674	WT	Glucose	2.809	Fermentative
129.84	WT	Glucose	2.822	Fermentative
130.006	WT	Glucose	2.779	Fermentative
130.173	WT	Glucose	2.773	Fermentative
130.34	WT	Glucose	2.841	Fermentative
130.507	WT	Glucose	2.833	Fermentative
130.673	WT	Glucose	2.798	Fermentative
130.839	WT	Glucose	2.804	Fermentative
131.007	WT	Glucose	2.805	Fermentative
131.174	WT	Glucose	2.822	Fermentative
131.34	WT	Glucose	2.808	Fermentative
131.507	WT	Glucose	2.809	Fermentative
131.673	WT	Glucose	2.74	Fermentative
131.839	WT	Glucose	2.831	Fermentative
132.007	WT	Glucose	2.811	Fermentative
132.173	WT	Glucose	2.739	Fermentative
132.339	WT	Glucose	2.823	Fermentative
132.506	WT	Glucose	2.795	Fermentative
132.673	WT	Glucose	2.814	Fermentative
132.839	WT	Glucose	2.793	Fermentative
133.006	WT	Glucose	2.873	Fermentative
133.173	WT	Glucose	2.826	Fermentative
133.339	WT	Glucose	2.84	Fermentative
133.506	WT	Glucose	2.828	Fermentative
133.673	WT	Glucose	2.813	Fermentative
133.839	WT	Glucose	2.819	Fermentative
134.007	WT	Glucose	2.808	Fermentative
134.173	WT	Glucose	2.838	Fermentative
134.339	WT	Glucose	2.83	Fermentative
134.506	WT	Glucose	2.75	Fermentative
134.673	WT	Glucose	2.79	Fermentative
134.839	WT	Glucose	2.814	Fermentative
135.006	WT	Glucose	2.83	Fermentative
135.173	WT	Glucose	2.829	Fermentative
135.339	WT	Glucose	2.843	Fermentative
135.506	WT	Glucose	2.829	Fermentative
135.673	WT	Glucose	2.777	Fermentative
135.839	WT	Glucose	2.814	Fermentative
136.006	WT	Glucose	2.824	Fermentative
136.172	WT	Glucose	2.814	Fermentative
136.339	WT	Glucose	2.813	Fermentative
136.506	WT	Glucose	2.874	Fermentative
136.672	WT	Glucose	2.828	Fermentative
136.838	WT	Glucose	2.82	Fermentative
137.005	WT	Glucose	2.845	Fermentative
137.172	WT	Glucose	2.822	Fermentative
137.338	WT	Glucose	2.806	Fermentative
137.505	WT	Glucose	2.834	Fermentative
137.673	WT	Glucose	2.821	Fermentative
137.839	WT	Glucose	2.844	Fermentative
138.005	WT	Glucose	2.82	Fermentative
138.173	WT	Glucose	2.891	Fermentative
138.339	WT	Glucose	2.824	Fermentative
138.505	WT	Glucose	2.806	Fermentative
138.673	WT	Glucose	2.841	Fermentative
138.838	WT	Glucose	2.746	Fermentative
139.006	WT	Glucose	2.83	Fermentative
139.172	WT	Glucose	2.819	Fermentative
139.338	WT	Glucose	2.822	Fermentative
139.506	WT	Glucose	2.834	Fermentative
139.672	WT	Glucose	2.814	Fermentative
139.838	WT	Glucose	2.834	Fermentative
140.005	WT	Glucose	2.827	Fermentative
140.172	WT	Glucose	2.863	Fermentative
140.338	WT	Glucose	2.855	Fermentative
140.504	WT	Glucose	2.85	Fermentative
140.672	WT	Glucose	2.808	Fermentative
140.838	WT	Glucose	2.83	Fermentative
141.004	WT	Glucose	2.816	Fermentative
141.172	WT	Glucose	2.857	Fermentative
141.338	WT	Glucose	2.782	Fermentative
141.504	WT	Glucose	2.842	Fermentative
141.672	WT	Glucose	2.824	Fermentative
141.838	WT	Glucose	2.824	Fermentative
142.004	WT	Glucose	2.812	Fermentative
142.171	WT	Glucose	2.864	Fermentative
142.338	WT	Glucose	2.838	Fermentative
142.504	WT	Glucose	2.875	Fermentative
142.671	WT	Glucose	2.812	Fermentative
142.838	WT	Glucose	2.857	Fermentative
143.004	WT	Glucose	2.82	Fermentative
143.171	WT	Glucose	2.853	Fermentative
143.338	WT	Glucose	2.842	Fermentative
143.505	WT	Glucose	2.852	Fermentative
143.671	WT	Glucose	2.853	Fermentative
143.838	WT	Glucose	2.857	Fermentative
144.004	WT	Glucose	2.849	Fermentative
144.171	WT	Glucose	2.77	Fermentative
144.338	WT	Glucose	2.857	Fermentative
144.504	WT	Glucose	2.841	Fermentative
144.671	WT	Glucose	2.867	Fermentative
144.838	WT	Glucose	2.857	Fermentative
145.004	WT	Glucose	2.886	Fermentative
145.17	WT	Glucose	2.775	Fermentative
145.338	WT	Glucose	2.788	Fermentative
145.503	WT	Glucose	2.852	Fermentative
145.671	WT	Glucose	2.779	Fermentative
145.838	WT	Glucose	2.864	Fermentative
146.004	WT	Glucose	2.851	Fermentative
146.17	WT	Glucose	2.817	Fermentative
146.337	WT	Glucose	2.852	Fermentative
146.504	WT	Glucose	2.842	Fermentative
146.671	WT	Glucose	2.863	Fermentative
146.837	WT	Glucose	2.858	Fermentative
147.004	WT	Glucose	2.822	Fermentative
147.17	WT	Glucose	2.856	Fermentative
147.337	WT	Glucose	2.866	Fermentative
147.504	WT	Glucose	2.815	Fermentative
147.671	WT	Glucose	2.886	Fermentative
147.838	WT	Glucose	2.838	Fermentative
148.003	WT	Glucose	2.85	Fermentative
148.171	WT	Glucose	2.837	Fermentative
148.336	WT	Glucose	2.874	Fermentative
148.503	WT	Glucose	2.85	Fermentative
148.671	WT	Glucose	2.858	Fermentative
148.838	WT	Glucose	2.844	Fermentative
149.004	WT	Glucose	2.852	Fermentative
149.17	WT	Glucose	2.833	Fermentative
0.53	atg2	Glucose	-0.003	Fermentative
0.696111	atg2	Glucose	-0.002	Fermentative
0.862778	atg2	Glucose	-0.002	Fermentative
1.02972	atg2	Glucose	0.002	Fermentative
1.19667	atg2	Glucose	0	Fermentative
1.36278	atg2	Glucose	0	Fermentative
1.52944	atg2	Glucose	-0.001	Fermentative
1.69611	atg2	Glucose	-0.002	Fermentative
1.8625	atg2	Glucose	-0.001	Fermentative
2.02944	atg2	Glucose	-0.003	Fermentative
2.19583	atg2	Glucose	0	Fermentative
2.36278	atg2	Glucose	-0.002	Fermentative
2.52917	atg2	Glucose	0.028	Fermentative
2.69583	atg2	Glucose	0.015	Fermentative
2.86222	atg2	Glucose	0.02	Fermentative
3.02917	atg2	Glucose	0.031	Fermentative
3.19583	atg2	Glucose	0.031	Fermentative
3.36306	atg2	Glucose	0.012	Fermentative
3.52861	atg2	Glucose	0.017	Fermentative
3.69611	atg2	Glucose	0.025	Fermentative
3.86222	atg2	Glucose	0.03	Fermentative
4.02861	atg2	Glucose	0.037	Fermentative
4.19611	atg2	Glucose	0.038	Fermentative
4.36194	atg2	Glucose	0.045	Fermentative
4.52889	atg2	Glucose	0.052	Fermentative
4.69556	atg2	Glucose	0.059	Fermentative
4.86222	atg2	Glucose	0.066	Fermentative
5.02944	atg2	Glucose	0.075	Fermentative
5.19472	atg2	Glucose	0.085	Fermentative
5.3625	atg2	Glucose	0.097	Fermentative
5.52889	atg2	Glucose	0.103	Fermentative
5.69528	atg2	Glucose	0.118	Fermentative
5.86194	atg2	Glucose	0.135	Fermentative
6.02861	atg2	Glucose	0.136	Fermentative
6.19472	atg2	Glucose	0.154	Fermentative
6.36222	atg2	Glucose	0.171	Fermentative
6.52861	atg2	Glucose	0.178	Fermentative
6.695	atg2	Glucose	0.207	Fermentative
6.86167	atg2	Glucose	0.222	Fermentative
7.02889	atg2	Glucose	0.24	Fermentative
7.19528	atg2	Glucose	0.263	Fermentative
7.36139	atg2	Glucose	0.279	Fermentative
7.52778	atg2	Glucose	0.302	Fermentative
7.69556	atg2	Glucose	0.325	Fermentative
7.86167	atg2	Glucose	0.36	Fermentative
8.02806	atg2	Glucose	0.388	Fermentative
8.19472	atg2	Glucose	0.411	Fermentative
8.36111	atg2	Glucose	0.439	Fermentative
8.52861	atg2	Glucose	0.471	Fermentative
8.69472	atg2	Glucose	0.507	Fermentative
8.86139	atg2	Glucose	0.539	Fermentative
9.02778	atg2	Glucose	0.575	Fermentative
9.19528	atg2	Glucose	0.612	Fermentative
9.36194	atg2	Glucose	0.648	Fermentative
9.52833	atg2	Glucose	0.688	Fermentative
9.69472	atg2	Glucose	0.747	Fermentative
9.86139	atg2	Glucose	0.788	Fermentative
10.0278	atg2	Glucose	0.831	Fermentative
10.1942	atg2	Glucose	0.873	Fermentative
10.3617	atg2	Glucose	0.91	Fermentative
10.5278	atg2	Glucose	0.964	Fermentative
10.6942	atg2	Glucose	1.001	Fermentative
10.8608	atg2	Glucose	1.055	Fermentative
11.0283	atg2	Glucose	1.101	Fermentative
11.1944	atg2	Glucose	1.143	Fermentative
11.3606	atg2	Glucose	1.199	Fermentative
11.5281	atg2	Glucose	1.236	Fermentative
11.6939	atg2	Glucose	1.293	Fermentative
11.8603	atg2	Glucose	1.328	Fermentative
12.0281	atg2	Glucose	1.376	Fermentative
12.1944	atg2	Glucose	1.413	Fermentative
12.3614	atg2	Glucose	1.45	Fermentative
12.5275	atg2	Glucose	1.498	Fermentative
12.6942	atg2	Glucose	1.53	Fermentative
12.8606	atg2	Glucose	1.567	Fermentative
13.0272	atg2	Glucose	1.611	Fermentative
13.1936	atg2	Glucose	1.645	Fermentative
13.3606	atg2	Glucose	1.676	Fermentative
13.5272	atg2	Glucose	1.707	Fermentative
13.6939	atg2	Glucose	1.747	Fermentative
13.8606	atg2	Glucose	1.773	Fermentative
14.0272	atg2	Glucose	1.796	Fermentative
14.1936	atg2	Glucose	1.82	Fermentative
14.3608	atg2	Glucose	1.848	Fermentative
14.5275	atg2	Glucose	1.885	Fermentative
14.6931	atg2	Glucose	1.909	Fermentative
14.8597	atg2	Glucose	1.929	Fermentative
15.0275	atg2	Glucose	1.949	Fermentative
15.1936	atg2	Glucose	1.97	Fermentative
15.3608	atg2	Glucose	1.985	Fermentative
15.5267	atg2	Glucose	2.012	Fermentative
15.6933	atg2	Glucose	2.028	Fermentative
15.8608	atg2	Glucose	2.058	Fermentative
16.0264	atg2	Glucose	2.071	Fermentative
16.1933	atg2	Glucose	2.098	Fermentative
16.3603	atg2	Glucose	2.126	Fermentative
16.5267	atg2	Glucose	2.132	Fermentative
16.6931	atg2	Glucose	2.152	Fermentative
16.8606	atg2	Glucose	2.16	Fermentative
17.0267	atg2	Glucose	2.191	Fermentative
17.1933	atg2	Glucose	2.194	Fermentative
17.3603	atg2	Glucose	2.199	Fermentative
17.5267	atg2	Glucose	2.228	Fermentative
17.6936	atg2	Glucose	2.243	Fermentative
17.8597	atg2	Glucose	2.268	Fermentative
18.0264	atg2	Glucose	2.247	Fermentative
18.1931	atg2	Glucose	2.283	Fermentative
18.3597	atg2	Glucose	2.277	Fermentative
18.5264	atg2	Glucose	2.323	Fermentative
18.6931	atg2	Glucose	2.314	Fermentative
18.8597	atg2	Glucose	2.335	Fermentative
19.0261	atg2	Glucose	2.355	Fermentative
19.1931	atg2	Glucose	2.368	Fermentative
19.3594	atg2	Glucose	2.386	Fermentative
19.5261	atg2	Glucose	2.372	Fermentative
19.6928	atg2	Glucose	2.398	Fermentative
19.8594	atg2	Glucose	2.384	Fermentative
20.0258	atg2	Glucose	2.398	Fermentative
20.1922	atg2	Glucose	2.436	Fermentative
20.3589	atg2	Glucose	2.441	Fermentative
20.5256	atg2	Glucose	2.437	Fermentative
20.6933	atg2	Glucose	2.431	Fermentative
20.8589	atg2	Glucose	2.457	Fermentative
21.0261	atg2	Glucose	2.472	Fermentative
21.1925	atg2	Glucose	2.479	Fermentative
21.3592	atg2	Glucose	2.497	Fermentative
21.5258	atg2	Glucose	2.481	Fermentative
21.6925	atg2	Glucose	2.489	Fermentative
21.8592	atg2	Glucose	2.479	Fermentative
22.0264	atg2	Glucose	2.475	Fermentative
22.1925	atg2	Glucose	2.477	Fermentative
22.3592	atg2	Glucose	2.465	Fermentative
22.5256	atg2	Glucose	2.45	Fermentative
22.6919	atg2	Glucose	2.465	Fermentative
22.8597	atg2	Glucose	2.458	Fermentative
23.0256	atg2	Glucose	2.458	Fermentative
23.1922	atg2	Glucose	2.453	Fermentative
23.3589	atg2	Glucose	2.461	Fermentative
23.5256	atg2	Glucose	2.432	Fermentative
23.6922	atg2	Glucose	2.459	Fermentative
23.8586	atg2	Glucose	2.45	Fermentative
24.0261	atg2	Glucose	2.448	Fermentative
24.1919	atg2	Glucose	2.452	Fermentative
24.3586	atg2	Glucose	2.453	Fermentative
24.5258	atg2	Glucose	2.439	Fermentative
24.6917	atg2	Glucose	2.457	Fermentative
24.8592	atg2	Glucose	2.461	Fermentative
25.0256	atg2	Glucose	2.444	Fermentative
25.1919	atg2	Glucose	2.442	Fermentative
25.3586	atg2	Glucose	2.451	Fermentative
25.525	atg2	Glucose	2.442	Fermentative
25.6914	atg2	Glucose	2.461	Fermentative
25.8589	atg2	Glucose	2.439	Fermentative
26.0247	atg2	Glucose	2.445	Fermentative
26.1914	atg2	Glucose	2.466	Fermentative
26.3581	atg2	Glucose	2.464	Fermentative
26.525	atg2	Glucose	2.452	Fermentative
26.6917	atg2	Glucose	2.442	Fermentative
26.8583	atg2	Glucose	2.444	Fermentative
27.0253	atg2	Glucose	2.46	Fermentative
27.1911	atg2	Glucose	2.456	Fermentative
27.3583	atg2	Glucose	2.463	Fermentative
27.5247	atg2	Glucose	2.463	Fermentative
27.6911	atg2	Glucose	2.474	Fermentative
27.8586	atg2	Glucose	2.446	Fermentative
28.0244	atg2	Glucose	2.455	Fermentative
28.1908	atg2	Glucose	2.475	Fermentative
28.3575	atg2	Glucose	2.466	Fermentative
28.5242	atg2	Glucose	2.464	Fermentative
28.6917	atg2	Glucose	2.461	Fermentative
28.8575	atg2	Glucose	2.457	Fermentative
29.025	atg2	Glucose	2.458	Fermentative
29.1914	atg2	Glucose	2.463	Fermentative
29.3578	atg2	Glucose	2.467	Fermentative
29.5244	atg2	Glucose	2.472	Fermentative
29.6911	atg2	Glucose	2.466	Fermentative
29.8578	atg2	Glucose	2.477	Fermentative
30.0242	atg2	Glucose	2.463	Fermentative
30.1914	atg2	Glucose	2.468	Fermentative
30.3572	atg2	Glucose	2.47	Fermentative
30.5244	atg2	Glucose	2.46	Fermentative
30.6908	atg2	Glucose	2.449	Fermentative
30.8575	atg2	Glucose	2.482	Fermentative
31.0239	atg2	Glucose	2.475	Fermentative
31.1914	atg2	Glucose	2.482	Fermentative
31.3572	atg2	Glucose	2.474	Fermentative
31.5242	atg2	Glucose	2.472	Fermentative
31.6908	atg2	Glucose	2.473	Fermentative
31.8569	atg2	Glucose	2.466	Fermentative
32.0247	atg2	Glucose	2.473	Fermentative
32.1908	atg2	Glucose	2.473	Fermentative
32.3572	atg2	Glucose	2.463	Fermentative
32.5236	atg2	Glucose	2.478	Fermentative
32.6911	atg2	Glucose	2.47	Fermentative
32.8572	atg2	Glucose	2.494	Fermentative
33.0236	atg2	Glucose	2.49	Fermentative
33.1911	atg2	Glucose	2.482	Fermentative
33.3569	atg2	Glucose	2.489	Fermentative
33.5242	atg2	Glucose	2.457	Fermentative
33.6906	atg2	Glucose	2.483	Fermentative
33.8569	atg2	Glucose	2.486	Fermentative
34.0239	atg2	Glucose	2.501	Fermentative
34.19	atg2	Glucose	2.486	Fermentative
34.3569	atg2	Glucose	2.508	Fermentative
34.5236	atg2	Glucose	2.493	Fermentative
34.69	atg2	Glucose	2.497	Fermentative
34.8575	atg2	Glucose	2.495	Fermentative
35.0233	atg2	Glucose	2.496	Fermentative
35.1894	atg2	Glucose	2.493	Fermentative
35.3561	atg2	Glucose	2.504	Fermentative
35.5231	atg2	Glucose	2.483	Fermentative
35.6906	atg2	Glucose	2.493	Fermentative
35.8564	atg2	Glucose	2.5	Fermentative
36.0233	atg2	Glucose	2.496	Fermentative
36.19	atg2	Glucose	2.492	Fermentative
36.3572	atg2	Glucose	2.516	Fermentative
36.5236	atg2	Glucose	2.5	Fermentative
36.6894	atg2	Glucose	2.5	Fermentative
36.8567	atg2	Glucose	2.514	Fermentative
37.0228	atg2	Glucose	2.515	Fermentative
37.19	atg2	Glucose	2.5	Fermentative
37.3564	atg2	Glucose	2.507	Fermentative
37.5231	atg2	Glucose	2.511	Fermentative
37.69	atg2	Glucose	2.53	Fermentative
37.8567	atg2	Glucose	2.512	Fermentative
38.0225	atg2	Glucose	2.509	Fermentative
38.1889	atg2	Glucose	2.492	Fermentative
38.3569	atg2	Glucose	2.51	Fermentative
38.5231	atg2	Glucose	2.509	Fermentative
38.6897	atg2	Glucose	2.503	Fermentative
38.8561	atg2	Glucose	2.514	Fermentative
39.0228	atg2	Glucose	2.512	Fermentative
39.1894	atg2	Glucose	2.514	Fermentative
39.3561	atg2	Glucose	2.517	Fermentative
39.5228	atg2	Glucose	2.526	Fermentative
39.6897	atg2	Glucose	2.519	Fermentative
39.8558	atg2	Glucose	2.522	Fermentative
40.0222	atg2	Glucose	2.515	Fermentative
40.19	atg2	Glucose	2.517	Fermentative
40.3564	atg2	Glucose	2.515	Fermentative
40.5225	atg2	Glucose	2.525	Fermentative
40.6892	atg2	Glucose	2.54	Fermentative
40.8564	atg2	Glucose	2.547	Fermentative
41.0219	atg2	Glucose	2.514	Fermentative
41.1889	atg2	Glucose	2.526	Fermentative
41.3553	atg2	Glucose	2.56	Fermentative
41.5228	atg2	Glucose	2.544	Fermentative
41.6886	atg2	Glucose	2.531	Fermentative
41.8561	atg2	Glucose	2.532	Fermentative
42.0222	atg2	Glucose	2.53	Fermentative
42.1886	atg2	Glucose	2.532	Fermentative
42.3556	atg2	Glucose	2.536	Fermentative
42.5219	atg2	Glucose	2.53	Fermentative
42.6894	atg2	Glucose	2.545	Fermentative
42.8556	atg2	Glucose	2.488	Fermentative
43.0222	atg2	Glucose	2.529	Fermentative
43.1886	atg2	Glucose	2.533	Fermentative
43.3558	atg2	Glucose	2.541	Fermentative
43.5214	atg2	Glucose	2.536	Fermentative
43.6892	atg2	Glucose	2.54	Fermentative
43.8556	atg2	Glucose	2.545	Fermentative
44.0225	atg2	Glucose	2.544	Fermentative
44.1892	atg2	Glucose	2.512	Fermentative
44.3547	atg2	Glucose	2.548	Fermentative
44.5219	atg2	Glucose	2.557	Fermentative
44.6883	atg2	Glucose	2.514	Fermentative
44.855	atg2	Glucose	2.538	Fermentative
45.0222	atg2	Glucose	2.546	Fermentative
45.1889	atg2	Glucose	2.548	Fermentative
45.3556	atg2	Glucose	2.545	Fermentative
45.5211	atg2	Glucose	2.554	Fermentative
45.6889	atg2	Glucose	2.546	Fermentative
45.8556	atg2	Glucose	2.562	Fermentative
46.0219	atg2	Glucose	2.559	Fermentative
46.1881	atg2	Glucose	2.567	Fermentative
46.3547	atg2	Glucose	2.558	Fermentative
46.5217	atg2	Glucose	2.568	Fermentative
46.6881	atg2	Glucose	2.561	Fermentative
46.8547	atg2	Glucose	2.544	Fermentative
47.0214	atg2	Glucose	2.565	Fermentative
47.1881	atg2	Glucose	2.55	Fermentative
47.355	atg2	Glucose	2.562	Fermentative
47.5217	atg2	Glucose	2.569	Fermentative
47.6878	atg2	Glucose	2.565	Fermentative
47.855	atg2	Glucose	2.562	Fermentative
48.0211	atg2	Glucose	2.562	Fermentative
48.1872	atg2	Glucose	2.548	Fermentative
48.355	atg2	Glucose	2.572	Fermentative
48.5214	atg2	Glucose	2.569	Fermentative
48.6878	atg2	Glucose	2.567	Fermentative
48.8544	atg2	Glucose	2.57	Fermentative
49.0211	atg2	Glucose	2.572	Fermentative
49.1875	atg2	Glucose	2.553	Fermentative
49.3539	atg2	Glucose	2.579	Fermentative
49.5214	atg2	Glucose	2.573	Fermentative
49.6872	atg2	Glucose	2.576	Fermentative
49.855	atg2	Glucose	2.576	Fermentative
50.0214	atg2	Glucose	2.583	Fermentative
50.1881	atg2	Glucose	2.554	Fermentative
50.3547	atg2	Glucose	2.562	Fermentative
50.5206	atg2	Glucose	2.584	Fermentative
50.6875	atg2	Glucose	2.546	Fermentative
50.8542	atg2	Glucose	2.55	Fermentative
51.0208	atg2	Glucose	2.57	Fermentative
51.1872	atg2	Glucose	2.569	Fermentative
51.3539	atg2	Glucose	2.551	Fermentative
51.5206	atg2	Glucose	2.533	Fermentative
51.6869	atg2	Glucose	2.566	Fermentative
51.8544	atg2	Glucose	2.565	Fermentative
52.0211	atg2	Glucose	2.59	Fermentative
52.1872	atg2	Glucose	2.589	Fermentative
52.3531	atg2	Glucose	2.575	Fermentative
52.5206	atg2	Glucose	2.584	Fermentative
52.6869	atg2	Glucose	2.59	Fermentative
52.8539	atg2	Glucose	2.568	Fermentative
53.0203	atg2	Glucose	2.576	Fermentative
53.1869	atg2	Glucose	2.581	Fermentative
53.3536	atg2	Glucose	2.583	Fermentative
53.5203	atg2	Glucose	2.582	Fermentative
53.6869	atg2	Glucose	2.582	Fermentative
53.8528	atg2	Glucose	2.584	Fermentative
54.02	atg2	Glucose	2.575	Fermentative
54.1861	atg2	Glucose	2.583	Fermentative
54.3533	atg2	Glucose	2.584	Fermentative
54.52	atg2	Glucose	2.576	Fermentative
54.6864	atg2	Glucose	2.579	Fermentative
54.8539	atg2	Glucose	2.583	Fermentative
55.0197	atg2	Glucose	2.586	Fermentative
55.1872	atg2	Glucose	2.594	Fermentative
55.3536	atg2	Glucose	2.582	Fermentative
55.5192	atg2	Glucose	2.57	Fermentative
55.6869	atg2	Glucose	2.565	Fermentative
55.8533	atg2	Glucose	2.565	Fermentative
56.02	atg2	Glucose	2.581	Fermentative
56.1867	atg2	Glucose	2.581	Fermentative
56.3536	atg2	Glucose	2.579	Fermentative
56.5194	atg2	Glucose	2.589	Fermentative
56.6869	atg2	Glucose	2.543	Fermentative
56.8528	atg2	Glucose	2.552	Fermentative
57.02	atg2	Glucose	2.58	Fermentative
57.1867	atg2	Glucose	2.582	Fermentative
57.3528	atg2	Glucose	2.588	Fermentative
57.5192	atg2	Glucose	2.586	Fermentative
57.6867	atg2	Glucose	2.594	Fermentative
57.8525	atg2	Glucose	2.593	Fermentative
58.02	atg2	Glucose	2.579	Fermentative
58.1858	atg2	Glucose	2.591	Fermentative
58.3533	atg2	Glucose	2.595	Fermentative
58.5203	atg2	Glucose	2.587	Fermentative
58.6864	atg2	Glucose	2.581	Fermentative
58.8522	atg2	Glucose	2.591	Fermentative
59.0197	atg2	Glucose	2.59	Fermentative
59.1858	atg2	Glucose	2.601	Fermentative
59.3525	atg2	Glucose	2.603	Fermentative
59.5192	atg2	Glucose	2.58	Fermentative
59.6858	atg2	Glucose	2.584	Fermentative
59.8525	atg2	Glucose	2.593	Fermentative
60.0186	atg2	Glucose	2.557	Fermentative
60.1861	atg2	Glucose	2.586	Fermentative
60.3528	atg2	Glucose	2.609	Fermentative
60.5189	atg2	Glucose	2.61	Fermentative
60.6853	atg2	Glucose	2.588	Fermentative
60.8525	atg2	Glucose	2.582	Fermentative
61.0189	atg2	Glucose	2.591	Fermentative
61.1853	atg2	Glucose	2.612	Fermentative
61.3528	atg2	Glucose	2.601	Fermentative
61.5189	atg2	Glucose	2.608	Fermentative
61.6853	atg2	Glucose	2.612	Fermentative
61.8519	atg2	Glucose	2.61	Fermentative
62.0181	atg2	Glucose	2.604	Fermentative
62.1847	atg2	Glucose	2.606	Fermentative
62.3514	atg2	Glucose	2.609	Fermentative
62.5183	atg2	Glucose	2.624	Fermentative
62.685	atg2	Glucose	2.59	Fermentative
62.8525	atg2	Glucose	2.609	Fermentative
63.0186	atg2	Glucose	2.575	Fermentative
63.185	atg2	Glucose	2.598	Fermentative
63.3517	atg2	Glucose	2.606	Fermentative
63.5183	atg2	Glucose	2.61	Fermentative
63.685	atg2	Glucose	2.609	Fermentative
63.8517	atg2	Glucose	2.616	Fermentative
64.0186	atg2	Glucose	2.61	Fermentative
64.185	atg2	Glucose	2.605	Fermentative
64.3517	atg2	Glucose	2.613	Fermentative
64.5181	atg2	Glucose	2.613	Fermentative
64.6856	atg2	Glucose	2.609	Fermentative
64.8511	atg2	Glucose	2.59	Fermentative
65.0186	atg2	Glucose	2.597	Fermentative
65.1844	atg2	Glucose	2.608	Fermentative
65.3519	atg2	Glucose	2.609	Fermentative
65.5186	atg2	Glucose	2.593	Fermentative
65.685	atg2	Glucose	2.604	Fermentative
65.8514	atg2	Glucose	2.612	Fermentative
66.0178	atg2	Glucose	2.61	Fermentative
66.185	atg2	Glucose	2.619	Fermentative
66.3514	atg2	Glucose	2.623	Fermentative
66.5178	atg2	Glucose	2.605	Fermentative
66.685	atg2	Glucose	2.617	Fermentative
66.8511	atg2	Glucose	2.624	Fermentative
67.0172	atg2	Glucose	2.616	Fermentative
67.1839	atg2	Glucose	2.62	Fermentative
67.3519	atg2	Glucose	2.598	Fermentative
67.5178	atg2	Glucose	2.618	Fermentative
67.6844	atg2	Glucose	2.632	Fermentative
67.8511	atg2	Glucose	2.616	Fermentative
68.0175	atg2	Glucose	2.606	Fermentative
68.1847	atg2	Glucose	2.611	Fermentative
68.3508	atg2	Glucose	2.624	Fermentative
68.5172	atg2	Glucose	2.619	Fermentative
68.6847	atg2	Glucose	2.627	Fermentative
68.8514	atg2	Glucose	2.603	Fermentative
69.0178	atg2	Glucose	2.622	Fermentative
69.1844	atg2	Glucose	2.671	Fermentative
69.3506	atg2	Glucose	2.623	Fermentative
69.5175	atg2	Glucose	2.617	Fermentative
69.6839	atg2	Glucose	2.63	Fermentative
69.8508	atg2	Glucose	2.609	Fermentative
70.0172	atg2	Glucose	2.616	Fermentative
70.1836	atg2	Glucose	2.635	Fermentative
70.3511	atg2	Glucose	2.624	Fermentative
70.5169	atg2	Glucose	2.625	Fermentative
70.6839	atg2	Glucose	2.631	Fermentative
70.8514	atg2	Glucose	2.626	Fermentative
71.0172	atg2	Glucose	2.628	Fermentative
71.1842	atg2	Glucose	2.602	Fermentative
71.3503	atg2	Glucose	2.625	Fermentative
71.5169	atg2	Glucose	2.62	Fermentative
71.6844	atg2	Glucose	2.64	Fermentative
71.85	atg2	Glucose	2.625	Fermentative
72.0172	atg2	Glucose	2.63	Fermentative
72.1839	atg2	Glucose	2.622	Fermentative
72.35	atg2	Glucose	2.634	Fermentative
72.5172	atg2	Glucose	2.637	Fermentative
72.6836	atg2	Glucose	2.625	Fermentative
72.85	atg2	Glucose	2.641	Fermentative
73.0167	atg2	Glucose	2.625	Fermentative
73.1828	atg2	Glucose	2.637	Fermentative
73.3497	atg2	Glucose	2.639	Fermentative
73.5161	atg2	Glucose	2.648	Fermentative
73.6836	atg2	Glucose	2.64	Fermentative
73.85	atg2	Glucose	2.605	Fermentative
74.0169	atg2	Glucose	2.637	Fermentative
74.1833	atg2	Glucose	2.62	Fermentative
74.3494	atg2	Glucose	2.644	Fermentative
74.5169	atg2	Glucose	2.642	Fermentative
74.6836	atg2	Glucose	2.62	Fermentative
74.85	atg2	Glucose	2.645	Fermentative
75.0167	atg2	Glucose	2.631	Fermentative
75.1831	atg2	Glucose	2.623	Fermentative
75.3497	atg2	Glucose	2.64	Fermentative
75.5161	atg2	Glucose	2.639	Fermentative
75.6836	atg2	Glucose	2.642	Fermentative
75.8494	atg2	Glucose	2.648	Fermentative
76.0161	atg2	Glucose	2.642	Fermentative
76.1828	atg2	Glucose	2.623	Fermentative
76.3494	atg2	Glucose	2.649	Fermentative
76.5158	atg2	Glucose	2.667	Fermentative
76.6833	atg2	Glucose	2.647	Fermentative
76.8494	atg2	Glucose	2.646	Fermentative
77.0161	atg2	Glucose	2.654	Fermentative
77.1828	atg2	Glucose	2.679	Fermentative
77.3489	atg2	Glucose	2.642	Fermentative
77.5153	atg2	Glucose	2.654	Fermentative
77.6819	atg2	Glucose	2.656	Fermentative
77.8486	atg2	Glucose	2.632	Fermentative
78.0164	atg2	Glucose	2.649	Fermentative
78.1828	atg2	Glucose	2.652	Fermentative
78.3492	atg2	Glucose	2.653	Fermentative
78.5156	atg2	Glucose	2.656	Fermentative
78.6831	atg2	Glucose	2.666	Fermentative
78.8492	atg2	Glucose	2.656	Fermentative
79.0156	atg2	Glucose	2.654	Fermentative
79.1819	atg2	Glucose	2.663	Fermentative
79.3494	atg2	Glucose	2.65	Fermentative
79.5156	atg2	Glucose	2.652	Fermentative
79.6831	atg2	Glucose	2.664	Fermentative
79.8489	atg2	Glucose	2.647	Fermentative
80.0156	atg2	Glucose	2.667	Fermentative
80.1822	atg2	Glucose	2.652	Fermentative
80.3486	atg2	Glucose	2.659	Fermentative
80.5161	atg2	Glucose	2.654	Fermentative
80.6822	atg2	Glucose	2.683	Fermentative
80.8486	atg2	Glucose	2.611	Fermentative
81.0153	atg2	Glucose	2.653	Fermentative
81.1819	atg2	Glucose	2.649	Fermentative
81.3492	atg2	Glucose	2.671	Fermentative
81.5153	atg2	Glucose	2.653	Fermentative
81.6814	atg2	Glucose	2.644	Fermentative
81.8481	atg2	Glucose	2.653	Fermentative
82.0153	atg2	Glucose	2.653	Fermentative
82.1814	atg2	Glucose	2.635	Fermentative
82.3483	atg2	Glucose	2.656	Fermentative
82.515	atg2	Glucose	2.664	Fermentative
82.6817	atg2	Glucose	2.65	Fermentative
82.8483	atg2	Glucose	2.661	Fermentative
83.0147	atg2	Glucose	2.669	Fermentative
83.1814	atg2	Glucose	2.657	Fermentative
83.3483	atg2	Glucose	2.657	Fermentative
83.5147	atg2	Glucose	2.666	Fermentative
83.6822	atg2	Glucose	2.654	Fermentative
83.8478	atg2	Glucose	2.675	Fermentative
84.015	atg2	Glucose	2.682	Fermentative
84.1814	atg2	Glucose	2.671	Fermentative
84.3481	atg2	Glucose	2.663	Fermentative
84.5153	atg2	Glucose	2.67	Fermentative
84.6814	atg2	Glucose	2.641	Fermentative
84.8478	atg2	Glucose	2.682	Fermentative
85.0153	atg2	Glucose	2.67	Fermentative
85.1814	atg2	Glucose	2.67	Fermentative
85.3475	atg2	Glucose	2.655	Fermentative
85.515	atg2	Glucose	2.683	Fermentative
85.6811	atg2	Glucose	2.675	Fermentative
85.8475	atg2	Glucose	2.659	Fermentative
86.015	atg2	Glucose	2.674	Fermentative
86.1817	atg2	Glucose	2.679	Fermentative
86.3475	atg2	Glucose	2.685	Fermentative
86.515	atg2	Glucose	2.66	Fermentative
86.6806	atg2	Glucose	2.671	Fermentative
86.8472	atg2	Glucose	2.677	Fermentative
87.0136	atg2	Glucose	2.686	Fermentative
87.1814	atg2	Glucose	2.675	Fermentative
87.3481	atg2	Glucose	2.666	Fermentative
87.5139	atg2	Glucose	2.673	Fermentative
87.6803	atg2	Glucose	2.677	Fermentative
87.8481	atg2	Glucose	2.7	Fermentative
88.0142	atg2	Glucose	2.688	Fermentative
88.1811	atg2	Glucose	2.684	Fermentative
88.3475	atg2	Glucose	2.696	Fermentative
88.5139	atg2	Glucose	2.679	Fermentative
88.6803	atg2	Glucose	2.671	Fermentative
88.8483	atg2	Glucose	2.69	Fermentative
89.0139	atg2	Glucose	2.699	Fermentative
89.1806	atg2	Glucose	2.65	Fermentative
89.3472	atg2	Glucose	2.689	Fermentative
89.5139	atg2	Glucose	2.688	Fermentative
89.6806	atg2	Glucose	2.703	Fermentative
89.8472	atg2	Glucose	2.67	Fermentative
90.0136	atg2	Glucose	2.702	Fermentative
90.1808	atg2	Glucose	2.682	Fermentative
90.3467	atg2	Glucose	2.652	Fermentative
90.5142	atg2	Glucose	2.711	Fermentative
90.6803	atg2	Glucose	2.67	Fermentative
90.8467	atg2	Glucose	2.688	Fermentative
91.0139	atg2	Glucose	2.684	Fermentative
91.1803	atg2	Glucose	2.691	Fermentative
91.3467	atg2	Glucose	2.712	Fermentative
91.5142	atg2	Glucose	2.712	Fermentative
91.6797	atg2	Glucose	2.697	Fermentative
91.8472	atg2	Glucose	2.676	Fermentative
92.0139	atg2	Glucose	2.7	Fermentative
92.1808	atg2	Glucose	2.702	Fermentative
92.3469	atg2	Glucose	2.703	Fermentative
92.5133	atg2	Glucose	2.697	Fermentative
92.68	atg2	Glucose	2.704	Fermentative
92.8467	atg2	Glucose	2.698	Fermentative
93.0133	atg2	Glucose	2.711	Fermentative
93.1797	atg2	Glucose	2.663	Fermentative
93.3464	atg2	Glucose	2.692	Fermentative
93.5133	atg2	Glucose	2.702	Fermentative
93.68	atg2	Glucose	2.713	Fermentative
93.8464	atg2	Glucose	2.698	Fermentative
94.0131	atg2	Glucose	2.705	Fermentative
94.1803	atg2	Glucose	2.705	Fermentative
94.3461	atg2	Glucose	2.693	Fermentative
94.5136	atg2	Glucose	2.698	Fermentative
94.6794	atg2	Glucose	2.721	Fermentative
94.8456	atg2	Glucose	2.705	Fermentative
95.0128	atg2	Glucose	2.703	Fermentative
95.1794	atg2	Glucose	2.712	Fermentative
95.3458	atg2	Glucose	2.708	Fermentative
95.5133	atg2	Glucose	2.708	Fermentative
95.6792	atg2	Glucose	2.721	Fermentative
95.8464	atg2	Glucose	2.7	Fermentative
96.0128	atg2	Glucose	2.696	Fermentative
96.1794	atg2	Glucose	2.706	Fermentative
96.3453	atg2	Glucose	2.715	Fermentative
96.5133	atg2	Glucose	2.708	Fermentative
96.6794	atg2	Glucose	2.719	Fermentative
96.8458	atg2	Glucose	2.713	Fermentative
97.0122	atg2	Glucose	2.718	Fermentative
97.1797	atg2	Glucose	2.719	Fermentative
97.3464	atg2	Glucose	2.726	Fermentative
97.5133	atg2	Glucose	2.711	Fermentative
97.6792	atg2	Glucose	2.718	Fermentative
97.8456	atg2	Glucose	2.728	Fermentative
98.0128	atg2	Glucose	2.715	Fermentative
98.1797	atg2	Glucose	2.726	Fermentative
98.3456	atg2	Glucose	2.714	Fermentative
98.5125	atg2	Glucose	2.724	Fermentative
98.6794	atg2	Glucose	2.736	Fermentative
98.8458	atg2	Glucose	2.724	Fermentative
99.0122	atg2	Glucose	2.732	Fermentative
99.1786	atg2	Glucose	2.733	Fermentative
99.3461	atg2	Glucose	2.728	Fermentative
99.5122	atg2	Glucose	2.739	Fermentative
99.6789	atg2	Glucose	2.705	Fermentative
99.8453	atg2	Glucose	2.722	Fermentative
100.012	atg2	Glucose	2.728	Fermentative
100.179	atg2	Glucose	2.731	Fermentative
100.345	atg2	Glucose	2.733	Fermentative
100.512	atg2	Glucose	2.743	Fermentative
100.679	atg2	Glucose	2.733	Fermentative
100.845	atg2	Glucose	2.741	Fermentative
101.012	atg2	Glucose	2.736	Fermentative
101.179	atg2	Glucose	2.728	Fermentative
101.345	atg2	Glucose	2.732	Fermentative
101.512	atg2	Glucose	2.732	Fermentative
101.679	atg2	Glucose	2.739	Fermentative
101.845	atg2	Glucose	2.737	Fermentative
102.012	atg2	Glucose	2.735	Fermentative
102.178	atg2	Glucose	2.741	Fermentative
102.346	atg2	Glucose	2.748	Fermentative
102.512	atg2	Glucose	2.739	Fermentative
102.678	atg2	Glucose	2.747	Fermentative
102.845	atg2	Glucose	2.718	Fermentative
103.011	atg2	Glucose	2.764	Fermentative
103.179	atg2	Glucose	2.75	Fermentative
103.344	atg2	Glucose	2.747	Fermentative
103.512	atg2	Glucose	2.755	Fermentative
103.678	atg2	Glucose	2.743	Fermentative
103.846	atg2	Glucose	2.735	Fermentative
104.011	atg2	Glucose	2.763	Fermentative
104.179	atg2	Glucose	2.765	Fermentative
104.345	atg2	Glucose	2.751	Fermentative
104.512	atg2	Glucose	2.769	Fermentative
104.678	atg2	Glucose	2.762	Fermentative
104.844	atg2	Glucose	2.766	Fermentative
105.011	atg2	Glucose	2.772	Fermentative
105.178	atg2	Glucose	2.761	Fermentative
105.345	atg2	Glucose	2.769	Fermentative
105.511	atg2	Glucose	2.775	Fermentative
105.678	atg2	Glucose	2.75	Fermentative
105.844	atg2	Glucose	2.769	Fermentative
106.011	atg2	Glucose	2.749	Fermentative
106.178	atg2	Glucose	2.764	Fermentative
106.344	atg2	Glucose	2.77	Fermentative
106.51	atg2	Glucose	2.788	Fermentative
106.677	atg2	Glucose	2.778	Fermentative
106.845	atg2	Glucose	2.784	Fermentative
107.011	atg2	Glucose	2.756	Fermentative
107.177	atg2	Glucose	2.787	Fermentative
107.344	atg2	Glucose	2.787	Fermentative
107.511	atg2	Glucose	2.797	Fermentative
107.678	atg2	Glucose	2.769	Fermentative
107.844	atg2	Glucose	2.779	Fermentative
108.011	atg2	Glucose	2.742	Fermentative
108.177	atg2	Glucose	2.792	Fermentative
108.343	atg2	Glucose	2.763	Fermentative
108.511	atg2	Glucose	2.79	Fermentative
108.677	atg2	Glucose	2.79	Fermentative
108.844	atg2	Glucose	2.769	Fermentative
109.011	atg2	Glucose	2.787	Fermentative
109.176	atg2	Glucose	2.732	Fermentative
109.344	atg2	Glucose	2.771	Fermentative
109.51	atg2	Glucose	2.777	Fermentative
109.677	atg2	Glucose	2.763	Fermentative
109.844	atg2	Glucose	2.779	Fermentative
110.011	atg2	Glucose	2.778	Fermentative
110.177	atg2	Glucose	2.786	Fermentative
110.344	atg2	Glucose	2.763	Fermentative
110.509	atg2	Glucose	2.804	Fermentative
110.677	atg2	Glucose	2.766	Fermentative
110.844	atg2	Glucose	2.787	Fermentative
111.01	atg2	Glucose	2.835	Fermentative
111.176	atg2	Glucose	2.76	Fermentative
111.344	atg2	Glucose	2.782	Fermentative
111.511	atg2	Glucose	2.791	Fermentative
111.676	atg2	Glucose	2.788	Fermentative
111.843	atg2	Glucose	2.786	Fermentative
112.009	atg2	Glucose	2.799	Fermentative
112.176	atg2	Glucose	2.804	Fermentative
112.343	atg2	Glucose	2.77	Fermentative
112.51	atg2	Glucose	2.797	Fermentative
112.677	atg2	Glucose	2.778	Fermentative
112.843	atg2	Glucose	2.807	Fermentative
113.01	atg2	Glucose	2.778	Fermentative
113.176	atg2	Glucose	2.782	Fermentative
113.343	atg2	Glucose	2.792	Fermentative
113.509	atg2	Glucose	2.775	Fermentative
113.676	atg2	Glucose	2.791	Fermentative
113.842	atg2	Glucose	2.748	Fermentative
114.01	atg2	Glucose	2.784	Fermentative
114.176	atg2	Glucose	2.764	Fermentative
114.343	atg2	Glucose	2.758	Fermentative
114.509	atg2	Glucose	2.758	Fermentative
114.676	atg2	Glucose	2.791	Fermentative
114.843	atg2	Glucose	2.794	Fermentative
115.009	atg2	Glucose	2.784	Fermentative
115.176	atg2	Glucose	2.799	Fermentative
115.342	atg2	Glucose	2.798	Fermentative
115.509	atg2	Glucose	2.794	Fermentative
115.676	atg2	Glucose	2.804	Fermentative
115.843	atg2	Glucose	2.813	Fermentative
116.009	atg2	Glucose	2.802	Fermentative
116.176	atg2	Glucose	2.798	Fermentative
116.343	atg2	Glucose	2.811	Fermentative
116.509	atg2	Glucose	2.813	Fermentative
116.676	atg2	Glucose	2.827	Fermentative
116.842	atg2	Glucose	2.806	Fermentative
117.009	atg2	Glucose	2.798	Fermentative
117.176	atg2	Glucose	2.804	Fermentative
117.342	atg2	Glucose	2.82	Fermentative
117.509	atg2	Glucose	2.773	Fermentative
117.676	atg2	Glucose	2.805	Fermentative
117.842	atg2	Glucose	2.817	Fermentative
118.009	atg2	Glucose	2.8	Fermentative
118.175	atg2	Glucose	2.791	Fermentative
118.342	atg2	Glucose	2.816	Fermentative
118.508	atg2	Glucose	2.831	Fermentative
118.676	atg2	Glucose	2.805	Fermentative
118.842	atg2	Glucose	2.793	Fermentative
119.008	atg2	Glucose	2.799	Fermentative
119.175	atg2	Glucose	2.795	Fermentative
119.341	atg2	Glucose	2.8	Fermentative
119.508	atg2	Glucose	2.809	Fermentative
119.676	atg2	Glucose	2.797	Fermentative
119.842	atg2	Glucose	2.862	Fermentative
120.008	atg2	Glucose	2.824	Fermentative
120.176	atg2	Glucose	2.814	Fermentative
120.343	atg2	Glucose	2.837	Fermentative
120.508	atg2	Glucose	2.802	Fermentative
120.675	atg2	Glucose	2.814	Fermentative
120.841	atg2	Glucose	2.831	Fermentative
121.008	atg2	Glucose	2.821	Fermentative
121.176	atg2	Glucose	2.8	Fermentative
121.342	atg2	Glucose	2.841	Fermentative
121.508	atg2	Glucose	2.82	Fermentative
121.674	atg2	Glucose	2.836	Fermentative
121.842	atg2	Glucose	2.831	Fermentative
122.008	atg2	Glucose	2.793	Fermentative
122.175	atg2	Glucose	2.816	Fermentative
122.342	atg2	Glucose	2.814	Fermentative
122.509	atg2	Glucose	2.842	Fermentative
122.675	atg2	Glucose	2.802	Fermentative
122.841	atg2	Glucose	2.794	Fermentative
123.009	atg2	Glucose	2.804	Fermentative
123.174	atg2	Glucose	2.808	Fermentative
123.342	atg2	Glucose	2.783	Fermentative
123.507	atg2	Glucose	2.82	Fermentative
123.674	atg2	Glucose	2.793	Fermentative
123.842	atg2	Glucose	2.822	Fermentative
124.008	atg2	Glucose	2.815	Fermentative
124.175	atg2	Glucose	2.807	Fermentative
124.342	atg2	Glucose	2.808	Fermentative
124.508	atg2	Glucose	2.809	Fermentative
124.674	atg2	Glucose	2.828	Fermentative
124.841	atg2	Glucose	2.804	Fermentative
125.008	atg2	Glucose	2.812	Fermentative
125.174	atg2	Glucose	2.816	Fermentative
125.341	atg2	Glucose	2.842	Fermentative
125.508	atg2	Glucose	2.813	Fermentative
125.674	atg2	Glucose	2.804	Fermentative
125.84	atg2	Glucose	2.815	Fermentative
126.007	atg2	Glucose	2.819	Fermentative
126.174	atg2	Glucose	2.806	Fermentative
126.34	atg2	Glucose	2.826	Fermentative
126.507	atg2	Glucose	2.785	Fermentative
126.674	atg2	Glucose	2.811	Fermentative
126.841	atg2	Glucose	2.826	Fermentative
127.007	atg2	Glucose	2.823	Fermentative
127.174	atg2	Glucose	2.821	Fermentative
127.341	atg2	Glucose	2.822	Fermentative
127.507	atg2	Glucose	2.834	Fermentative
127.674	atg2	Glucose	2.817	Fermentative
127.841	atg2	Glucose	2.816	Fermentative
128.006	atg2	Glucose	2.8	Fermentative
128.174	atg2	Glucose	2.807	Fermentative
128.34	atg2	Glucose	2.815	Fermentative
128.506	atg2	Glucose	2.808	Fermentative
128.673	atg2	Glucose	2.831	Fermentative
128.841	atg2	Glucose	2.819	Fermentative
129.006	atg2	Glucose	2.831	Fermentative
129.173	atg2	Glucose	2.826	Fermentative
129.34	atg2	Glucose	2.784	Fermentative
129.507	atg2	Glucose	2.822	Fermentative
129.674	atg2	Glucose	2.807	Fermentative
129.84	atg2	Glucose	2.786	Fermentative
130.006	atg2	Glucose	2.75	Fermentative
130.173	atg2	Glucose	2.804	Fermentative
130.34	atg2	Glucose	2.795	Fermentative
130.507	atg2	Glucose	2.768	Fermentative
130.673	atg2	Glucose	2.85	Fermentative
130.839	atg2	Glucose	2.801	Fermentative
131.007	atg2	Glucose	2.809	Fermentative
131.174	atg2	Glucose	2.819	Fermentative
131.34	atg2	Glucose	2.816	Fermentative
131.507	atg2	Glucose	2.811	Fermentative
131.673	atg2	Glucose	2.802	Fermentative
131.839	atg2	Glucose	2.807	Fermentative
132.007	atg2	Glucose	2.853	Fermentative
132.173	atg2	Glucose	2.815	Fermentative
132.339	atg2	Glucose	2.812	Fermentative
132.506	atg2	Glucose	2.801	Fermentative
132.673	atg2	Glucose	2.817	Fermentative
132.839	atg2	Glucose	2.812	Fermentative
133.006	atg2	Glucose	2.813	Fermentative
133.173	atg2	Glucose	2.806	Fermentative
133.339	atg2	Glucose	2.811	Fermentative
133.506	atg2	Glucose	2.808	Fermentative
133.673	atg2	Glucose	2.817	Fermentative
133.839	atg2	Glucose	2.809	Fermentative
134.007	atg2	Glucose	2.817	Fermentative
134.173	atg2	Glucose	2.807	Fermentative
134.339	atg2	Glucose	2.823	Fermentative
134.506	atg2	Glucose	2.821	Fermentative
134.673	atg2	Glucose	2.817	Fermentative
134.839	atg2	Glucose	2.822	Fermentative
135.006	atg2	Glucose	2.829	Fermentative
135.173	atg2	Glucose	2.822	Fermentative
135.339	atg2	Glucose	2.817	Fermentative
135.506	atg2	Glucose	2.831	Fermentative
135.673	atg2	Glucose	2.814	Fermentative
135.839	atg2	Glucose	2.829	Fermentative
136.006	atg2	Glucose	2.827	Fermentative
136.172	atg2	Glucose	2.772	Fermentative
136.339	atg2	Glucose	2.823	Fermentative
136.506	atg2	Glucose	2.826	Fermentative
136.672	atg2	Glucose	2.812	Fermentative
136.838	atg2	Glucose	2.815	Fermentative
137.005	atg2	Glucose	2.824	Fermentative
137.172	atg2	Glucose	2.815	Fermentative
137.338	atg2	Glucose	2.821	Fermentative
137.505	atg2	Glucose	2.828	Fermentative
137.673	atg2	Glucose	2.829	Fermentative
137.839	atg2	Glucose	2.82	Fermentative
138.005	atg2	Glucose	2.801	Fermentative
138.173	atg2	Glucose	2.831	Fermentative
138.339	atg2	Glucose	2.824	Fermentative
138.505	atg2	Glucose	2.85	Fermentative
138.673	atg2	Glucose	2.823	Fermentative
138.838	atg2	Glucose	2.814	Fermentative
139.006	atg2	Glucose	2.821	Fermentative
139.172	atg2	Glucose	2.848	Fermentative
139.338	atg2	Glucose	2.816	Fermentative
139.506	atg2	Glucose	2.813	Fermentative
139.672	atg2	Glucose	2.827	Fermentative
139.838	atg2	Glucose	2.834	Fermentative
140.005	atg2	Glucose	2.827	Fermentative
140.172	atg2	Glucose	2.801	Fermentative
140.338	atg2	Glucose	2.82	Fermentative
140.504	atg2	Glucose	2.827	Fermentative
140.672	atg2	Glucose	2.849	Fermentative
140.838	atg2	Glucose	2.82	Fermentative
141.004	atg2	Glucose	2.862	Fermentative
141.172	atg2	Glucose	2.831	Fermentative
141.338	atg2	Glucose	2.811	Fermentative
141.504	atg2	Glucose	2.838	Fermentative
141.672	atg2	Glucose	2.823	Fermentative
141.838	atg2	Glucose	2.827	Fermentative
142.004	atg2	Glucose	2.9	Fermentative
142.171	atg2	Glucose	2.813	Fermentative
142.338	atg2	Glucose	2.823	Fermentative
142.504	atg2	Glucose	2.828	Fermentative
142.671	atg2	Glucose	2.778	Fermentative
142.838	atg2	Glucose	2.821	Fermentative
143.004	atg2	Glucose	2.819	Fermentative
143.171	atg2	Glucose	2.831	Fermentative
143.338	atg2	Glucose	2.824	Fermentative
143.505	atg2	Glucose	2.808	Fermentative
143.671	atg2	Glucose	2.837	Fermentative
143.838	atg2	Glucose	2.846	Fermentative
144.004	atg2	Glucose	2.829	Fermentative
144.171	atg2	Glucose	2.83	Fermentative
144.338	atg2	Glucose	2.828	Fermentative
144.504	atg2	Glucose	2.822	Fermentative
144.671	atg2	Glucose	2.824	Fermentative
144.838	atg2	Glucose	2.83	Fermentative
145.004	atg2	Glucose	2.83	Fermentative
145.17	atg2	Glucose	2.828	Fermentative
145.338	atg2	Glucose	2.841	Fermentative
145.503	atg2	Glucose	2.823	Fermentative
145.671	atg2	Glucose	2.858	Fermentative
145.838	atg2	Glucose	2.815	Fermentative
146.004	atg2	Glucose	2.822	Fermentative
146.17	atg2	Glucose	2.846	Fermentative
146.337	atg2	Glucose	2.834	Fermentative
146.504	atg2	Glucose	2.851	Fermentative
146.671	atg2	Glucose	2.838	Fermentative
146.837	atg2	Glucose	2.874	Fermentative
147.004	atg2	Glucose	2.797	Fermentative
147.17	atg2	Glucose	2.819	Fermentative
147.337	atg2	Glucose	2.849	Fermentative
147.504	atg2	Glucose	2.823	Fermentative
147.671	atg2	Glucose	2.817	Fermentative
147.838	atg2	Glucose	2.835	Fermentative
148.003	atg2	Glucose	2.829	Fermentative
148.171	atg2	Glucose	2.823	Fermentative
148.336	atg2	Glucose	2.807	Fermentative
148.503	atg2	Glucose	2.809	Fermentative
148.671	atg2	Glucose	2.822	Fermentative
148.838	atg2	Glucose	2.878	Fermentative
149.004	atg2	Glucose	2.834	Fermentative
149.17	atg2	Glucose	2.85	Fermentative
0.53	WT	Galactose	0.003	Fermentative
0.696111	WT	Galactose	0.001	Fermentative
0.862778	WT	Galactose	0.001	Fermentative
1.02972	WT	Galactose	0.002	Fermentative
1.19667	WT	Galactose	0.006	Fermentative
1.36278	WT	Galactose	0.005	Fermentative
1.52944	WT	Galactose	0.004	Fermentative
1.69611	WT	Galactose	0.005	Fermentative
1.8625	WT	Galactose	0.006	Fermentative
2.02944	WT	Galactose	0.006	Fermentative
2.19583	WT	Galactose	0.012	Fermentative
2.36278	WT	Galactose	0.01	Fermentative
2.52917	WT	Galactose	0.01	Fermentative
2.69583	WT	Galactose	0.013	Fermentative
2.86222	WT	Galactose	0.012	Fermentative
3.02917	WT	Galactose	0.016	Fermentative
3.19583	WT	Galactose	0.013	Fermentative
3.36306	WT	Galactose	0.015	Fermentative
3.52861	WT	Galactose	0.013	Fermentative
3.69611	WT	Galactose	0.015	Fermentative
3.86222	WT	Galactose	0.018	Fermentative
4.02861	WT	Galactose	0.018	Fermentative
4.19611	WT	Galactose	0.022	Fermentative
4.36194	WT	Galactose	0.022	Fermentative
4.52889	WT	Galactose	0.019	Fermentative
4.69556	WT	Galactose	0.023	Fermentative
4.86222	WT	Galactose	0.024	Fermentative
5.02944	WT	Galactose	0.027	Fermentative
5.19472	WT	Galactose	0.03	Fermentative
5.3625	WT	Galactose	0.035	Fermentative
5.52889	WT	Galactose	0.033	Fermentative
5.69528	WT	Galactose	0.04	Fermentative
5.86194	WT	Galactose	0.042	Fermentative
6.02861	WT	Galactose	0.048	Fermentative
6.19472	WT	Galactose	0.051	Fermentative
6.36222	WT	Galactose	0.054	Fermentative
6.52861	WT	Galactose	0.057	Fermentative
6.695	WT	Galactose	0.067	Fermentative
6.86167	WT	Galactose	0.067	Fermentative
7.02889	WT	Galactose	0.078	Fermentative
7.19528	WT	Galactose	0.085	Fermentative
7.36139	WT	Galactose	0.088	Fermentative
7.52778	WT	Galactose	0.098	Fermentative
7.69556	WT	Galactose	0.106	Fermentative
7.86167	WT	Galactose	0.114	Fermentative
8.02806	WT	Galactose	0.119	Fermentative
8.19472	WT	Galactose	0.129	Fermentative
8.36111	WT	Galactose	0.133	Fermentative
8.52861	WT	Galactose	0.144	Fermentative
8.69472	WT	Galactose	0.156	Fermentative
8.86139	WT	Galactose	0.161	Fermentative
9.02778	WT	Galactose	0.172	Fermentative
9.19528	WT	Galactose	0.182	Fermentative
9.36194	WT	Galactose	0.189	Fermentative
9.52833	WT	Galactose	0.198	Fermentative
9.69472	WT	Galactose	0.209	Fermentative
9.86139	WT	Galactose	0.215	Fermentative
10.0278	WT	Galactose	0.228	Fermentative
10.1942	WT	Galactose	0.237	Fermentative
10.3617	WT	Galactose	0.248	Fermentative
10.5278	WT	Galactose	0.26	Fermentative
10.6942	WT	Galactose	0.267	Fermentative
10.8608	WT	Galactose	0.275	Fermentative
11.0283	WT	Galactose	0.287	Fermentative
11.1944	WT	Galactose	0.302	Fermentative
11.3606	WT	Galactose	0.308	Fermentative
11.5281	WT	Galactose	0.321	Fermentative
11.6939	WT	Galactose	0.333	Fermentative
11.8603	WT	Galactose	0.343	Fermentative
12.0281	WT	Galactose	0.358	Fermentative
12.1944	WT	Galactose	0.372	Fermentative
12.3614	WT	Galactose	0.388	Fermentative
12.5275	WT	Galactose	0.403	Fermentative
12.6942	WT	Galactose	0.415	Fermentative
12.8606	WT	Galactose	0.433	Fermentative
13.0272	WT	Galactose	0.456	Fermentative
13.1936	WT	Galactose	0.466	Fermentative
13.3606	WT	Galactose	0.481	Fermentative
13.5272	WT	Galactose	0.497	Fermentative
13.6939	WT	Galactose	0.51	Fermentative
13.8606	WT	Galactose	0.529	Fermentative
14.0272	WT	Galactose	0.547	Fermentative
14.1936	WT	Galactose	0.565	Fermentative
14.3608	WT	Galactose	0.58	Fermentative
14.5275	WT	Galactose	0.606	Fermentative
14.6931	WT	Galactose	0.632	Fermentative
14.8597	WT	Galactose	0.643	Fermentative
15.0275	WT	Galactose	0.669	Fermentative
15.1936	WT	Galactose	0.687	Fermentative
15.3608	WT	Galactose	0.715	Fermentative
15.5267	WT	Galactose	0.722	Fermentative
15.6933	WT	Galactose	0.758	Fermentative
15.8608	WT	Galactose	0.781	Fermentative
16.0264	WT	Galactose	0.796	Fermentative
16.1933	WT	Galactose	0.823	Fermentative
16.3603	WT	Galactose	0.845	Fermentative
16.5267	WT	Galactose	0.88	Fermentative
16.6931	WT	Galactose	0.909	Fermentative
16.8606	WT	Galactose	0.927	Fermentative
17.0267	WT	Galactose	0.967	Fermentative
17.1933	WT	Galactose	0.986	Fermentative
17.3603	WT	Galactose	1.013	Fermentative
17.5267	WT	Galactose	1.047	Fermentative
17.6936	WT	Galactose	1.087	Fermentative
17.8597	WT	Galactose	1.099	Fermentative
18.0264	WT	Galactose	1.139	Fermentative
18.1931	WT	Galactose	1.174	Fermentative
18.3597	WT	Galactose	1.2	Fermentative
18.5264	WT	Galactose	1.235	Fermentative
18.6931	WT	Galactose	1.267	Fermentative
18.8597	WT	Galactose	1.319	Fermentative
19.0261	WT	Galactose	1.332	Fermentative
19.1931	WT	Galactose	1.37	Fermentative
19.3594	WT	Galactose	1.403	Fermentative
19.5261	WT	Galactose	1.433	Fermentative
19.6928	WT	Galactose	1.465	Fermentative
19.8594	WT	Galactose	1.491	Fermentative
20.0258	WT	Galactose	1.524	Fermentative
20.1922	WT	Galactose	1.563	Fermentative
20.3589	WT	Galactose	1.595	Fermentative
20.5256	WT	Galactose	1.63	Fermentative
20.6933	WT	Galactose	1.645	Fermentative
20.8589	WT	Galactose	1.664	Fermentative
21.0261	WT	Galactose	1.7	Fermentative
21.1925	WT	Galactose	1.718	Fermentative
21.3592	WT	Galactose	1.745	Fermentative
21.5258	WT	Galactose	1.773	Fermentative
21.6925	WT	Galactose	1.796	Fermentative
21.8592	WT	Galactose	1.824	Fermentative
22.0264	WT	Galactose	1.835	Fermentative
22.1925	WT	Galactose	1.857	Fermentative
22.3592	WT	Galactose	1.875	Fermentative
22.5256	WT	Galactose	1.893	Fermentative
22.6919	WT	Galactose	1.904	Fermentative
22.8597	WT	Galactose	1.932	Fermentative
23.0256	WT	Galactose	1.943	Fermentative
23.1922	WT	Galactose	1.954	Fermentative
23.3589	WT	Galactose	1.978	Fermentative
23.5256	WT	Galactose	2	Fermentative
23.6922	WT	Galactose	2.012	Fermentative
23.8586	WT	Galactose	2.028	Fermentative
24.0261	WT	Galactose	2.044	Fermentative
24.1919	WT	Galactose	2.066	Fermentative
24.3586	WT	Galactose	2.097	Fermentative
24.5258	WT	Galactose	2.086	Fermentative
24.6917	WT	Galactose	2.096	Fermentative
24.8592	WT	Galactose	2.108	Fermentative
25.0256	WT	Galactose	2.114	Fermentative
25.1919	WT	Galactose	2.138	Fermentative
25.3586	WT	Galactose	2.158	Fermentative
25.525	WT	Galactose	2.146	Fermentative
25.6914	WT	Galactose	2.165	Fermentative
25.8589	WT	Galactose	2.19	Fermentative
26.0247	WT	Galactose	2.198	Fermentative
26.1914	WT	Galactose	2.206	Fermentative
26.3581	WT	Galactose	2.201	Fermentative
26.525	WT	Galactose	2.233	Fermentative
26.6917	WT	Galactose	2.24	Fermentative
26.8583	WT	Galactose	2.236	Fermentative
27.0253	WT	Galactose	2.253	Fermentative
27.1911	WT	Galactose	2.26	Fermentative
27.3583	WT	Galactose	2.291	Fermentative
27.5247	WT	Galactose	2.288	Fermentative
27.6911	WT	Galactose	2.29	Fermentative
27.8586	WT	Galactose	2.307	Fermentative
28.0244	WT	Galactose	2.297	Fermentative
28.1908	WT	Galactose	2.313	Fermentative
28.3575	WT	Galactose	2.318	Fermentative
28.5242	WT	Galactose	2.315	Fermentative
28.6917	WT	Galactose	2.325	Fermentative
28.8575	WT	Galactose	2.328	Fermentative
29.025	WT	Galactose	2.339	Fermentative
29.1914	WT	Galactose	2.347	Fermentative
29.3578	WT	Galactose	2.348	Fermentative
29.5244	WT	Galactose	2.354	Fermentative
29.6911	WT	Galactose	2.365	Fermentative
29.8578	WT	Galactose	2.363	Fermentative
30.0242	WT	Galactose	2.378	Fermentative
30.1914	WT	Galactose	2.397	Fermentative
30.3572	WT	Galactose	2.394	Fermentative
30.5244	WT	Galactose	2.388	Fermentative
30.6908	WT	Galactose	2.399	Fermentative
30.8575	WT	Galactose	2.406	Fermentative
31.0239	WT	Galactose	2.414	Fermentative
31.1914	WT	Galactose	2.406	Fermentative
31.3572	WT	Galactose	2.419	Fermentative
31.5242	WT	Galactose	2.445	Fermentative
31.6908	WT	Galactose	2.431	Fermentative
31.8569	WT	Galactose	2.438	Fermentative
32.0247	WT	Galactose	2.424	Fermentative
32.1908	WT	Galactose	2.431	Fermentative
32.3572	WT	Galactose	2.453	Fermentative
32.5236	WT	Galactose	2.444	Fermentative
32.6911	WT	Galactose	2.453	Fermentative
32.8572	WT	Galactose	2.439	Fermentative
33.0236	WT	Galactose	2.459	Fermentative
33.1911	WT	Galactose	2.47	Fermentative
33.3569	WT	Galactose	2.467	Fermentative
33.5242	WT	Galactose	2.473	Fermentative
33.6906	WT	Galactose	2.477	Fermentative
33.8569	WT	Galactose	2.485	Fermentative
34.0239	WT	Galactose	2.467	Fermentative
34.19	WT	Galactose	2.495	Fermentative
34.3569	WT	Galactose	2.488	Fermentative
34.5236	WT	Galactose	2.5	Fermentative
34.69	WT	Galactose	2.494	Fermentative
34.8575	WT	Galactose	2.474	Fermentative
35.0233	WT	Galactose	2.516	Fermentative
35.1894	WT	Galactose	2.522	Fermentative
35.3561	WT	Galactose	2.5	Fermentative
35.5231	WT	Galactose	2.512	Fermentative
[truncated: 35,509 more rows]

## Sheet: Fig. 2a
Growth data for Fig. 2a
Recorded on compact rocking incubator (Advantec TVS062CA)
Time	Strain	Medium	OD
0.412222	WT	SE	0.076
0.58	WT	SE	0.001
0.745833	WT	SE	0.001
0.9125	WT	SE	0
1.08	WT	SE	0.002
1.24611	WT	SE	0.035
1.4125	WT	SE	0.133
1.57889	WT	SE	0.051
1.74583	WT	SE	0.047
1.91306	WT	SE	0.125
2.07944	WT	SE	0.184
2.24556	WT	SE	0.073
2.41222	WT	SE	0.061
2.57861	WT	SE	0.06
2.74556	WT	SE	0.002
2.91194	WT	SE	0.031
3.07917	WT	SE	0.074
3.24528	WT	SE	0.09
3.41222	WT	SE	0.092
3.57944	WT	SE	0.076
3.74583	WT	SE	0.051
3.91167	WT	SE	0.056
4.07861	WT	SE	0.062
4.24556	WT	SE	0.062
4.41167	WT	SE	0.147
4.57861	WT	SE	0.066
4.74528	WT	SE	0.197
4.91194	WT	SE	0.081
5.07833	WT	SE	0.099
5.245	WT	SE	0.102
5.41194	WT	SE	0.106
5.57889	WT	SE	0.117
5.745	WT	SE	0.053
5.91222	WT	SE	0.122
6.07833	WT	SE	0.042
6.24556	WT	SE	0.012
6.41167	WT	SE	0.016
6.57806	WT	SE	0.015
6.74556	WT	SE	0.013
6.91194	WT	SE	0.016
7.07778	WT	SE	0.016
7.24528	WT	SE	0.044
7.4125	WT	SE	0.068
7.57778	WT	SE	0.024
7.745	WT	SE	0.06
7.91139	WT	SE	0.02
8.07806	WT	SE	0.019
8.24472	WT	SE	0.018
8.41139	WT	SE	0.022
8.57806	WT	SE	0.02
8.74556	WT	SE	0.023
8.91167	WT	SE	0.022
9.07806	WT	SE	0.02
9.245	WT	SE	0.184
9.41111	WT	SE	0.061
9.5775	WT	SE	0.236
9.74444	WT	SE	0.247
9.91111	WT	SE	0.09
10.0781	WT	SE	0.096
10.2442	WT	SE	0.092
10.4106	WT	SE	0.183
10.5778	WT	SE	0.081
10.7442	WT	SE	0.078
10.9111	WT	SE	0.044
11.0781	WT	SE	0.034
11.2439	WT	SE	0.114
11.4108	WT	SE	0.147
11.5781	WT	SE	0.161
11.7436	WT	SE	0.12
11.9111	WT	SE	0.074
12.0772	WT	SE	0.11
12.245	WT	SE	0.15
12.4111	WT	SE	0.146
12.5778	WT	SE	0.038
12.7436	WT	SE	0.037
12.9111	WT	SE	0.049
13.0778	WT	SE	0.044
13.2436	WT	SE	0.038
13.4106	WT	SE	0.039
13.5769	WT	SE	0.037
13.7442	WT	SE	0.041
13.9108	WT	SE	0.04
14.0772	WT	SE	0.039
14.2444	WT	SE	0.121
14.4108	WT	SE	0.214
14.5775	WT	SE	0.202
14.7433	WT	SE	0.179
14.9106	WT	SE	0.169
15.0764	WT	SE	0.128
15.2439	WT	SE	0.084
15.41	WT	SE	0.1
15.5772	WT	SE	0.09
15.7431	WT	SE	0.09
15.9103	WT	SE	0.081
16.0764	WT	SE	0.071
16.2439	WT	SE	0.076
16.41	WT	SE	0.073
16.5764	WT	SE	0.064
16.7436	WT	SE	0.059
16.9094	WT	SE	0.06
17.0761	WT	SE	0.06
17.2425	WT	SE	0.061
17.4092	WT	SE	0.063
17.5769	WT	SE	0.064
17.7436	WT	SE	0.066
17.9094	WT	SE	0.068
18.0761	WT	SE	0.067
18.2428	WT	SE	0.068
18.4094	WT	SE	0.069
18.5761	WT	SE	0.068
18.7428	WT	SE	0.07
18.9097	WT	SE	0.073
19.0758	WT	SE	0.074
19.2431	WT	SE	0.074
19.4097	WT	SE	0.076
19.5761	WT	SE	0.078
19.7425	WT	SE	0.081
19.9092	WT	SE	0.081
20.0756	WT	SE	0.084
20.2431	WT	SE	0.085
20.4089	WT	SE	0.115
20.5758	WT	SE	0.085
20.7425	WT	SE	0.086
20.9089	WT	SE	0.09
21.0764	WT	SE	0.096
21.2417	WT	SE	0.095
21.4094	WT	SE	0.095
21.5756	WT	SE	0.1
21.7422	WT	SE	0.104
21.9089	WT	SE	0.107
22.0761	WT	SE	0.104
22.2425	WT	SE	0.106
22.4092	WT	SE	0.11
22.5756	WT	SE	0.112
22.7422	WT	SE	0.114
22.9086	WT	SE	0.119
23.0753	WT	SE	0.122
23.2419	WT	SE	0.124
23.4083	WT	SE	0.125
23.5756	WT	SE	0.128
23.7417	WT	SE	0.132
23.9086	WT	SE	0.144
24.075	WT	SE	0.134
24.2417	WT	SE	0.137
24.4083	WT	SE	0.14
24.5747	WT	SE	0.144
24.7417	WT	SE	0.144
24.9081	WT	SE	0.147
25.0753	WT	SE	0.156
25.2417	WT	SE	0.155
25.4081	WT	SE	0.158
25.575	WT	SE	0.165
25.7419	WT	SE	0.166
25.9081	WT	SE	0.169
26.0742	WT	SE	0.18
26.2419	WT	SE	0.175
26.4086	WT	SE	0.184
26.5744	WT	SE	0.185
26.7411	WT	SE	0.191
26.9086	WT	SE	0.194
27.0744	WT	SE	0.197
27.2419	WT	SE	0.202
27.4078	WT	SE	0.205
27.5744	WT	SE	0.208
27.7408	WT	SE	0.22
27.9081	WT	SE	0.22
28.0744	WT	SE	0.219
28.2411	WT	SE	0.221
28.4075	WT	SE	0.227
28.5739	WT	SE	0.233
28.7419	WT	SE	0.24
28.9083	WT	SE	0.241
29.0747	WT	SE	0.241
29.2408	WT	SE	0.255
29.4072	WT	SE	0.255
29.575	WT	SE	0.608
29.7408	WT	SE	0.267
29.9069	WT	SE	0.272
30.0742	WT	SE	0.273
30.2406	WT	SE	0.281
30.4081	WT	SE	0.287
30.5742	WT	SE	0.288
30.7406	WT	SE	0.295
30.9072	WT	SE	0.298
31.0736	WT	SE	0.304
31.2403	WT	SE	0.309
31.4078	WT	SE	0.313
31.5744	WT	SE	0.327
31.7406	WT	SE	0.325
31.9069	WT	SE	0.336
32.0744	WT	SE	0.337
32.24	WT	SE	0.347
32.4078	WT	SE	0.347
32.5731	WT	SE	0.358
32.7408	WT	SE	0.357
32.9069	WT	SE	0.371
33.0742	WT	SE	0.372
33.2403	WT	SE	0.381
33.4069	WT	SE	0.385
33.5736	WT	SE	0.395
33.7406	WT	SE	0.397
33.9069	WT	SE	0.409
34.0736	WT	SE	0.409
34.2403	WT	SE	0.423
34.4072	WT	SE	0.427
34.5739	WT	SE	0.433
34.74	WT	SE	0.449
34.9067	WT	SE	0.451
35.0733	WT	SE	0.458
35.2406	WT	SE	0.473
35.4064	WT	SE	0.473
35.5733	WT	SE	0.481
35.7397	WT	SE	0.491
35.9064	WT	SE	0.496
36.0736	WT	SE	0.5
36.2406	WT	SE	0.511
36.4061	WT	SE	0.523
36.5733	WT	SE	0.531
36.7394	WT	SE	0.536
36.9064	WT	SE	0.547
37.0728	WT	SE	0.55
37.2394	WT	SE	0.56
37.4058	WT	SE	0.569
37.5733	WT	SE	0.579
37.7394	WT	SE	0.591
37.9061	WT	SE	0.598
38.0725	WT	SE	0.607
38.2397	WT	SE	0.62
38.4061	WT	SE	0.629
38.5731	WT	SE	0.636
38.7392	WT	SE	0.662
38.9061	WT	SE	0.663
39.0725	WT	SE	0.667
39.2394	WT	SE	0.681
39.4058	WT	SE	0.683
39.5722	WT	SE	0.696
39.7392	WT	SE	0.699
39.9064	WT	SE	0.71
40.0722	WT	SE	0.724
40.2394	WT	SE	0.742
40.4053	WT	SE	0.743
40.5728	WT	SE	0.757
40.7389	WT	SE	0.771
40.9056	WT	SE	0.776
41.0722	WT	SE	0.797
41.2383	WT	SE	0.809
41.4061	WT	SE	0.814
41.5722	WT	SE	0.824
41.7389	WT	SE	0.833
41.9053	WT	SE	0.847
42.0719	WT	SE	0.853
42.2383	WT	SE	0.872
42.4053	WT	SE	0.87
42.5717	WT	SE	0.881
42.7392	WT	SE	0.895
42.9056	WT	SE	0.909
43.0722	WT	SE	0.92
43.2386	WT	SE	0.928
43.4044	WT	SE	0.953
43.5722	WT	SE	0.955
43.7383	WT	SE	0.968
43.9056	WT	SE	0.979
44.0717	WT	SE	1.001
44.2389	WT	SE	1
44.405	WT	SE	1.013
44.5725	WT	SE	1.036
44.7386	WT	SE	1.046
44.9047	WT	SE	1.058
45.0711	WT	SE	1.077
45.2375	WT	SE	1.095
45.4047	WT	SE	1.107
45.5719	WT	SE	1.138
45.7386	WT	SE	1.129
45.9047	WT	SE	1.151
46.0714	WT	SE	1.153
46.2381	WT	SE	1.161
46.4042	WT	SE	1.172
46.5706	WT	SE	1.203
46.7378	WT	SE	1.204
46.9053	WT	SE	1.224
47.0711	WT	SE	1.232
47.2381	WT	SE	2.141
47.405	WT	SE	1.28
47.5708	WT	SE	1.284
47.7378	WT	SE	1.296
47.905	WT	SE	1.32
48.0708	WT	SE	1.326
48.2375	WT	SE	1.349
48.4042	WT	SE	1.367
48.5706	WT	SE	1.366
48.7375	WT	SE	1.376
48.9039	WT	SE	1.406
49.0714	WT	SE	1.432
49.2378	WT	SE	1.433
49.4042	WT	SE	1.464
49.5706	WT	SE	1.463
49.7369	WT	SE	1.47
49.9039	WT	SE	1.494
50.0706	WT	SE	1.515
50.2372	WT	SE	1.518
50.4033	WT	SE	1.541
50.57	WT	SE	1.549
50.7378	WT	SE	1.566
50.9039	WT	SE	1.585
51.0706	WT	SE	1.609
51.2367	WT	SE	1.621
51.4036	WT	SE	1.631
51.5708	WT	SE	1.658
51.7372	WT	SE	1.684
51.9039	WT	SE	1.683
52.0706	WT	SE	1.708
52.2369	WT	SE	1.716
52.4039	WT	SE	1.724
52.57	WT	SE	1.742
52.7372	WT	SE	1.765
52.9036	WT	SE	1.773
53.0697	WT	SE	1.796
53.2367	WT	SE	1.804
53.4033	WT	SE	1.835
53.5706	WT	SE	1.84
53.7367	WT	SE	1.862
53.9039	WT	SE	1.877
54.07	WT	SE	1.897
54.2367	WT	SE	1.916
54.4025	WT	SE	1.922
54.5692	WT	SE	1.936
54.7369	WT	SE	1.96
54.9033	WT	SE	1.965
55.0703	WT	SE	1.998
55.2369	WT	SE	2.015
55.4028	WT	SE	2.025
55.5703	WT	SE	2.035
55.7361	WT	SE	2.046
55.9022	WT	SE	2.066
56.0689	WT	SE	2.08
56.2356	WT	SE	2.088
56.4022	WT	SE	2.111
56.5689	WT	SE	2.131
56.7356	WT	SE	2.146
56.9031	WT	SE	2.155
57.0697	WT	SE	2.177
57.2361	WT	SE	2.191
57.4025	WT	SE	2.209
57.5697	WT	SE	2.231
57.7364	WT	SE	2.24
57.9025	WT	SE	2.26
58.0692	WT	SE	2.272
58.2356	WT	SE	2.283
58.4031	WT	SE	2.299
58.5697	WT	SE	2.308
58.7358	WT	SE	2.329
58.9025	WT	SE	2.342
59.0689	WT	SE	2.35
59.2356	WT	SE	2.363
59.4022	WT	SE	2.385
59.5686	WT	SE	2.377
59.7356	WT	SE	2.4
59.9019	WT	SE	2.416
60.0694	WT	SE	2.422
60.2361	WT	SE	2.449
60.4028	WT	SE	2.45
60.5689	WT	SE	2.471
60.735	WT	SE	2.49
60.9025	WT	SE	2.502
61.0692	WT	SE	2.509
61.2361	WT	SE	2.526
61.4022	WT	SE	2.543
61.5686	WT	SE	2.551
61.7353	WT	SE	2.562
61.9017	WT	SE	2.584
62.0686	WT	SE	2.586
62.2347	WT	SE	2.584
62.4017	WT	SE	2.602
62.5678	WT	SE	2.616
62.7344	WT	SE	2.624
62.9022	WT	SE	2.633
63.0683	WT	SE	2.64
63.235	WT	SE	2.663
63.4014	WT	SE	2.668
63.5678	WT	SE	2.682
63.7356	WT	SE	2.685
63.9011	WT	SE	2.721
64.0686	WT	SE	2.707
64.2344	WT	SE	2.692
64.4017	WT	SE	2.742
64.5681	WT	SE	2.747
64.7344	WT	SE	2.753
64.9019	WT	SE	2.736
65.0686	WT	SE	2.763
65.2347	WT	SE	2.776
65.4011	WT	SE	2.792
65.5678	WT	SE	2.808
65.7344	WT	SE	2.799
65.9011	WT	SE	2.792
66.0675	WT	SE	2.811
66.2356	WT	SE	1.428
66.4008	WT	SE	2.826
66.5683	WT	SE	2.833
66.7342	WT	SE	2.842
66.9017	WT	SE	2.843
67.0675	WT	SE	2.856
67.2347	WT	SE	2.887
67.4003	WT	SE	2.867
67.5678	WT	SE	1.425
67.7342	WT	SE	2.855
67.9017	WT	SE	2.84
68.0686	WT	SE	2.845
68.2336	WT	SE	2.852
68.4008	WT	SE	2.814
68.5672	WT	SE	2.855
68.7339	WT	SE	2.891
68.9003	WT	SE	2.943
69.0675	WT	SE	2.896
69.2347	WT	SE	2.893
69.4003	WT	SE	2.859
69.5667	WT	SE	2.878
69.7344	WT	SE	2.889
69.9	WT	SE	2.888
70.0678	WT	SE	2.891
70.2336	WT	SE	2.908
70.4003	WT	SE	2.896
70.5669	WT	SE	2.899
70.7333	WT	SE	2.911
70.8997	WT	SE	2.915
71.0667	WT	SE	2.923
71.2333	WT	SE	2.924
71.4003	WT	SE	2.914
71.5669	WT	SE	2.92
71.7331	WT	SE	2.938
71.9006	WT	SE	2.911
72.0669	WT	SE	2.918
72.2333	WT	SE	2.917
72.3997	WT	SE	2.915
72.5672	WT	SE	2.918
72.7333	WT	SE	2.92
72.8997	WT	SE	2.918
73.0672	WT	SE	2.943
73.2339	WT	SE	2.944
73.4003	WT	SE	2.953
73.5661	WT	SE	2.94
73.7331	WT	SE	2.945
73.8994	WT	SE	2.959
74.0672	WT	SE	2.95
74.2328	WT	SE	2.939
74.3992	WT	SE	2.971
74.5669	WT	SE	2.937
74.7328	WT	SE	2.936
74.9	WT	SE	2.951
75.0661	WT	SE	2.949
75.2325	WT	SE	2.937
75.3994	WT	SE	2.96
75.5658	WT	SE	2.958
75.7328	WT	SE	2.968
75.8994	WT	SE	2.975
76.0669	WT	SE	2.984
76.2331	WT	SE	2.979
76.3994	WT	SE	2.976
76.5658	WT	SE	3.003
76.7322	WT	SE	2.979
76.8992	WT	SE	2.942
77.0656	WT	SE	2.943
77.2322	WT	SE	2.967
77.3997	WT	SE	2.979
77.5656	WT	SE	3
77.7333	WT	SE	2.962
77.8992	WT	SE	2.983
78.0658	WT	SE	2.981
78.2322	WT	SE	2.998
78.3986	WT	SE	2.99
78.5661	WT	SE	2.998
78.7328	WT	SE	2.995
78.8986	WT	SE	2.971
79.065	WT	SE	3.01
79.2328	WT	SE	3.054
79.3994	WT	SE	2.998
79.5661	WT	SE	3.005
79.7317	WT	SE	3.034
79.8992	WT	SE	3.045
80.0661	WT	SE	3.023
80.2319	WT	SE	3.04
80.3989	WT	SE	3.016
80.5656	WT	SE	3.027
80.7328	WT	SE	2.982
80.8989	WT	SE	3.033
81.0653	WT	SE	3.037
81.2322	WT	SE	3.036
81.3983	WT	SE	3.026
81.565	WT	SE	3.013
81.7317	WT	SE	3.063
81.8983	WT	SE	3.036
82.065	WT	SE	3.038
82.2314	WT	SE	3.056
82.3989	WT	SE	3.018
82.565	WT	SE	3.041
82.7314	WT	SE	3.052
82.8975	WT	SE	3.06
83.0642	WT	SE	3.082
83.2314	WT	SE	3.046
83.3981	WT	SE	3.064
83.565	WT	SE	3.051
83.7314	WT	SE	3.06
83.8981	WT	SE	3.063
84.0644	WT	SE	3.107
84.2308	WT	SE	3.054
84.3975	WT	SE	3.051
84.5639	WT	SE	3.069
84.7317	WT	SE	3.058
84.8983	WT	SE	3.061
85.065	WT	SE	3.061
85.2311	WT	SE	3.076
85.3983	WT	SE	3.067
85.565	WT	SE	3.066
85.7311	WT	SE	3.074
85.8975	WT	SE	3.093
86.0642	WT	SE	3.08
86.2308	WT	SE	3.095
86.3975	WT	SE	3.083
86.5642	WT	SE	3.096
86.7306	WT	SE	3.078
86.8978	WT	SE	3.106
87.0642	WT	SE	3.088
87.2314	WT	SE	3.095
87.3975	WT	SE	3.1
87.5639	WT	SE	3.082
87.7308	WT	SE	3.106
87.8972	WT	SE	3.091
88.0639	WT	SE	3.102
88.2311	WT	SE	3.107
88.3967	WT	SE	3.102
88.5633	WT	SE	3.119
88.73	WT	SE	3.11
88.8967	WT	SE	3.099
89.0642	WT	SE	3.102
89.23	WT	SE	3.111
89.3975	WT	SE	3.099
89.5636	WT	SE	3.125
89.7308	WT	SE	3.112
89.8972	WT	SE	3.131
90.0636	WT	SE	3.109
90.2303	WT	SE	3.083
90.3967	WT	SE	3.136
90.5642	WT	SE	3.175
90.7303	WT	SE	3.132
90.8967	WT	SE	3.064
91.0639	WT	SE	3.133
91.23	WT	SE	3.14
91.3967	WT	SE	3.142
91.5636	WT	SE	3.139
91.7306	WT	SE	3.122
91.8969	WT	SE	3.126
92.0631	WT	SE	3.126
92.23	WT	SE	3.126
92.3969	WT	SE	3.148
92.5633	WT	SE	3.121
92.7297	WT	SE	3.122
92.8969	WT	SE	3.129
93.0639	WT	SE	3.14
93.2297	WT	SE	3.15
93.3964	WT	SE	3.129
93.5633	WT	SE	3.121
93.7297	WT	SE	3.122
93.8956	WT	SE	3.12
94.0622	WT	SE	3.122
94.2292	WT	SE	3.126
94.3958	WT	SE	3.135
94.5633	WT	SE	3.126
94.7292	WT	SE	3.154
94.8967	WT	SE	3.126
95.0625	WT	SE	3.147
95.2294	WT	SE	3.142
95.3958	WT	SE	3.149
95.5622	WT	SE	3.172
95.7297	WT	SE	3.139
95.8958	WT	SE	3.15
96.0625	WT	SE	3.124
96.2292	WT	SE	3.107
96.3964	WT	SE	3.133
96.5628	WT	SE	3.12
96.7297	WT	SE	3.019
96.8956	WT	SE	3.119
97.0631	WT	SE	3.089
97.2294	WT	SE	3.111
97.3961	WT	SE	3.116
97.5622	WT	SE	3.106
97.7286	WT	SE	3.12
97.8961	WT	SE	3.099
98.0628	WT	SE	3.105
98.2294	WT	SE	3.12
98.3961	WT	SE	3.103
98.5617	WT	SE	3.124
98.7289	WT	SE	3.111
98.8958	WT	SE	3.098
99.0614	WT	SE	3.106
99.2281	WT	SE	3.149
99.3958	WT	SE	3.098
99.5625	WT	SE	3.111
99.7286	WT	SE	3.103
99.8953	WT	SE	3.09
100.062	WT	SE	3.095
100.228	WT	SE	3.111
100.394	WT	SE	3.102
100.562	WT	SE	3.081
100.728	WT	SE	3.077
100.895	WT	SE	3.092
101.061	WT	SE	3.112
101.229	WT	SE	3.08
101.396	WT	SE	3.081
101.562	WT	SE	3.093
101.728	WT	SE	3.088
101.895	WT	SE	3.109
102.061	WT	SE	3.099
102.228	WT	SE	3.102
102.395	WT	SE	3.089
102.561	WT	SE	3.076
102.728	WT	SE	3.085
102.895	WT	SE	3.102
103.061	WT	SE	3.117
103.229	WT	SE	3.085
103.394	WT	SE	3.098
103.561	WT	SE	3.1
103.728	WT	SE	3.093
103.894	WT	SE	3.091
104.061	WT	SE	3.109
104.228	WT	SE	3.099
104.394	WT	SE	3.092
104.562	WT	SE	3.092
104.728	WT	SE	3.096
104.894	WT	SE	3.052
105.061	WT	SE	3.092
105.228	WT	SE	3.106
105.394	WT	SE	3.111
105.561	WT	SE	3.084
105.727	WT	SE	3.164
105.895	WT	SE	3.104
106.061	WT	SE	3.09
106.228	WT	SE	3.091
106.394	WT	SE	3.098
106.561	WT	SE	3.093
106.728	WT	SE	3.083
106.894	WT	SE	3.091
107.061	WT	SE	3.088
107.228	WT	SE	3.1
107.394	WT	SE	3.09
107.56	WT	SE	3.088
107.727	WT	SE	3.111
107.894	WT	SE	3.107
108.061	WT	SE	3.1
108.227	WT	SE	3.09
108.394	WT	SE	3.095
108.56	WT	SE	3.099
108.727	WT	SE	3.092
108.894	WT	SE	3.069
109.06	WT	SE	3.111
109.227	WT	SE	3.102
109.394	WT	SE	3.145
109.56	WT	SE	3.109
109.727	WT	SE	3.14
109.893	WT	SE	3.098
110.06	WT	SE	3.096
110.227	WT	SE	3.117
110.393	WT	SE	3.142
110.561	WT	SE	3.109
110.726	WT	SE	3.093
110.893	WT	SE	3.109
111.06	WT	SE	3.103
111.227	WT	SE	3.139
111.393	WT	SE	3.129
111.56	WT	SE	3.125
111.726	WT	SE	3.128
111.894	WT	SE	3.11
112.06	WT	SE	3.128
112.227	WT	SE	3.134
112.393	WT	SE	3.122
112.56	WT	SE	3.139
112.726	WT	SE	3.096
112.893	WT	SE	3.114
113.059	WT	SE	3.12
113.227	WT	SE	3.122
113.393	WT	SE	3.134
113.56	WT	SE	3.078
113.726	WT	SE	3.111
113.893	WT	SE	3.11
114.059	WT	SE	3.114
114.227	WT	SE	3.129
114.393	WT	SE	3.128
114.56	WT	SE	3.126
114.726	WT	SE	3.141
114.892	WT	SE	3.131
115.059	WT	SE	3.129
115.226	WT	SE	3.138
115.392	WT	SE	3.134
115.559	WT	SE	3.175
115.726	WT	SE	3.129
115.892	WT	SE	3.122
116.059	WT	SE	3.128
116.226	WT	SE	3.122
116.393	WT	SE	3.122
116.559	WT	SE	3.131
116.725	WT	SE	3.135
116.892	WT	SE	3.149
117.059	WT	SE	3.132
117.225	WT	SE	3.148
117.392	WT	SE	3.132
117.559	WT	SE	3.138
117.725	WT	SE	3.15
117.892	WT	SE	3.192
118.059	WT	SE	3.149
118.225	WT	SE	3.134
118.391	WT	SE	3.147
118.559	WT	SE	3.153
118.725	WT	SE	3.151
118.892	WT	SE	3.151
119.058	WT	SE	3.164
119.226	WT	SE	3.15
119.392	WT	SE	3.121
119.559	WT	SE	3.155
119.725	WT	SE	3.147
119.892	WT	SE	3.143
120.059	WT	SE	3.15
120.226	WT	SE	3.164
120.391	WT	SE	3.184
120.558	WT	SE	3.171
120.725	WT	SE	3.143
120.892	WT	SE	3.167
121.059	WT	SE	3.161
121.225	WT	SE	3.157
121.391	WT	SE	3.171
121.558	WT	SE	3.149
121.725	WT	SE	3.156
121.891	WT	SE	3.149
122.058	WT	SE	3.169
122.224	WT	SE	3.149
122.391	WT	SE	3.15
122.558	WT	SE	3.183
122.724	WT	SE	3.17
122.891	WT	SE	3.16
123.058	WT	SE	3.169
123.224	WT	SE	3.174
123.391	WT	SE	3.18
123.557	WT	SE	3.151
123.725	WT	SE	3.156
123.891	WT	SE	3.158
124.058	WT	SE	3.161
124.224	WT	SE	3.151
124.391	WT	SE	3.17
124.558	WT	SE	3.16
124.724	WT	SE	3.157
124.892	WT	SE	3.139
125.058	WT	SE	3.171
125.224	WT	SE	3.148
125.391	WT	SE	3.149
125.558	WT	SE	3.153
125.724	WT	SE	3.164
125.891	WT	SE	3.141
126.057	WT	SE	3.143
126.224	WT	SE	3.198
126.391	WT	SE	3.164
126.558	WT	SE	3.154
126.724	WT	SE	3.161
126.89	WT	SE	3.15
127.058	WT	SE	3.16
127.224	WT	SE	3.141
127.39	WT	SE	3.186
127.557	WT	SE	3.14
127.723	WT	SE	3.157
127.89	WT	SE	3.163
128.056	WT	SE	3.131
128.224	WT	SE	3.169
128.391	WT	SE	3.178
128.557	WT	SE	3.145
128.723	WT	SE	3.162
128.891	WT	SE	3.14
129.056	WT	SE	3.151
129.224	WT	SE	3.145
129.39	WT	SE	3.134
129.557	WT	SE	3.189
129.723	WT	SE	3.145
129.89	WT	SE	3.163
130.057	WT	SE	3.142
130.223	WT	SE	3.134
130.39	WT	SE	3.143
130.556	WT	SE	3.151
130.723	WT	SE	3.151
130.889	WT	SE	3.157
131.057	WT	SE	3.143
131.223	WT	SE	3.148
131.39	WT	SE	3.105
131.556	WT	SE	3.128
131.723	WT	SE	3.132
131.89	WT	SE	3.146
132.056	WT	SE	3.136
132.223	WT	SE	3.157
132.39	WT	SE	3.156
132.556	WT	SE	3.14
132.722	WT	SE	3.15
132.89	WT	SE	3.121
133.056	WT	SE	3.148
133.222	WT	SE	3.145
133.39	WT	SE	3.146
133.556	WT	SE	3.147
133.722	WT	SE	3.133
133.89	WT	SE	3.161
134.056	WT	SE	3.12
134.223	WT	SE	3.124
134.389	WT	SE	3.138
134.557	WT	SE	3.138
134.722	WT	SE	3.138
134.888	WT	SE	3.12
135.056	WT	SE	3.151
135.222	WT	SE	3.142
135.39	WT	SE	3.126
135.556	WT	SE	3.098
135.722	WT	SE	3.169
135.889	WT	SE	3.126
136.055	WT	SE	3.128
136.222	WT	SE	3.146
136.389	WT	SE	3.126
136.556	WT	SE	3.127
136.722	WT	SE	3.118
136.889	WT	SE	3.126
137.056	WT	SE	3.143
137.222	WT	SE	3.132
137.389	WT	SE	3.11
137.555	WT	SE	3.143
137.722	WT	SE	3.145
137.889	WT	SE	3.133
138.056	WT	SE	3.131
138.222	WT	SE	3.118
138.388	WT	SE	3.122
138.555	WT	SE	3.12
138.722	WT	SE	3.148
138.889	WT	SE	3.124
139.055	WT	SE	3.089
139.222	WT	SE	3.164
139.388	WT	SE	3.129
139.555	WT	SE	3.116
139.721	WT	SE	3.114
139.889	WT	SE	3.109
140.054	WT	SE	3.132
140.221	WT	SE	3.114
140.388	WT	SE	3.126
140.555	WT	SE	3.139
140.721	WT	SE	3.117
140.888	WT	SE	3.12
141.055	WT	SE	3.128
141.221	WT	SE	3.131
141.388	WT	SE	3.116
141.555	WT	SE	3.048
141.721	WT	SE	3.12
141.888	WT	SE	3.155
142.054	WT	SE	3.106
142.221	WT	SE	3.116
142.388	WT	SE	3.121
142.555	WT	SE	3.078
142.722	WT	SE	3.1
142.887	WT	SE	3.124
143.054	WT	SE	3.078
143.221	WT	SE	3.125
143.388	WT	SE	3.121
143.554	WT	SE	3.102
143.721	WT	SE	3.129
143.887	WT	SE	3.11
144.055	WT	SE	3.113
144.221	WT	SE	3.111
NA	WT	SE	3.126
NA	WT	SE	3.103
NA	WT	SE	3.119
NA	WT	SE	NA
NA	WT	SE	NA
NA	WT	SE	NA
NA	WT	SE	NA
NA	WT	SE	NA
NA	WT	SE	NA
NA	WT	SE	NA
NA	WT	SE	NA
NA	WT	SE	NA
NA	WT	SE	NA
NA	WT	SE	NA
NA	WT	SE	NA
NA	WT	SE	NA
NA	WT	SE	NA
NA	WT	SE	NA
NA	WT	SE	NA
NA	WT	SE	NA
NA	WT	SE	NA
NA	WT	SE	NA
NA	WT	SE	NA
NA	WT	SE	NA
NA	WT	SE	NA
NA	WT	SE	NA
NA	WT	SE	NA
NA	WT	SE	NA
NA	WT	SE	NA
NA	WT	SE	NA
NA	WT	SE	NA
NA	WT	SE	NA
NA	WT	SE	NA
NA	WT	SE	NA
NA	WT	SE	NA
NA	WT	SE	NA
NA	WT	SE	NA
NA	WT	SE	NA
NA	WT	SE	NA
NA	WT	SE	NA
NA	WT	SE	NA
NA	WT	SE	NA
NA	WT	SE	NA
NA	WT	SE	NA
NA	WT	SE	NA
NA	WT	SE	NA
NA	WT	SE	NA
NA	WT	SE	NA
NA	WT	SE	NA
NA	WT	SE	NA
NA	WT	SE	NA
NA	WT	SE	NA
NA	WT	SE	NA
NA	WT	SE	NA
NA	WT	SE	NA
NA	WT	SE	NA
NA	WT	SE	NA
NA	WT	SE	NA
NA	WT	SE	NA
NA	WT	SE	NA
NA	WT	SE	NA
NA	WT	SE	NA
NA	WT	SE	NA
NA	WT	SE	NA
NA	WT	SE	NA
NA	WT	SE	NA
NA	WT	SE	NA
NA	WT	SE	NA
NA	WT	SE	NA
NA	WT	SE	NA
NA	WT	SE	NA
NA	WT	SE	NA
NA	WT	SE	NA
NA	WT	SE	NA
NA	WT	SE	NA
NA	WT	SE	NA
NA	WT	SE	NA
NA	WT	SE	NA
NA	WT	SE	NA
NA	WT	SE	NA
NA	WT	SE	NA
NA	WT	SE	NA
NA	WT	SE	NA
NA	WT	SE	NA
NA	WT	SE	NA
NA	WT	SE	NA
NA	WT	SE	NA
NA	WT	SE	NA
NA	WT	SE	NA
NA	WT	SE	NA
NA	WT	SE	NA
NA	WT	SE	NA
NA	WT	SE	NA
NA	WT	SE	NA
NA	WT	SE	NA
NA	WT	SE	NA
NA	WT	SE	NA
NA	WT	SE	NA
NA	WT	SE	NA
NA	WT	SE	NA
NA	WT	SE	NA
NA	WT	SE	NA
NA	WT	SE	NA
NA	WT	SE	NA
NA	WT	SE	NA
NA	WT	SE	NA
NA	WT	SE	NA
NA	WT	SE	NA
NA	WT	SE	NA
NA	WT	SE	NA
NA	WT	SE	NA
NA	WT	SE	NA
NA	WT	SE	NA
NA	WT	SE	NA
NA	WT	SE	NA
NA	WT	SE	NA
NA	WT	SE	NA
NA	WT	SE	NA
NA	WT	SE	NA
NA	WT	SE	NA
NA	WT	SE	NA
NA	WT	SE	NA
NA	WT	SE	NA
NA	WT	SE	NA
NA	WT	SE	NA
NA	WT	SE	NA
NA	WT	SE	NA
NA	WT	SE	NA
NA	WT	SE	NA
NA	WT	SE	NA
NA	WT	SE	NA
0.412222	atg1	SE	-0.037
0.58	atg1	SE	-0.037
0.745833	atg1	SE	-0.034
0.9125	atg1	SE	-0.034
1.08	atg1	SE	-0.034
1.24611	atg1	SE	-0.033
1.4125	atg1	SE	-0.031
1.57889	atg1	SE	-0.032
1.74583	atg1	SE	-0.032
1.91306	atg1	SE	-0.031
2.07944	atg1	SE	-0.031
2.24556	atg1	SE	-0.028
2.41222	atg1	SE	-0.033
2.57861	atg1	SE	-0.034
2.74556	atg1	SE	-0.032
2.91194	atg1	SE	-0.03
3.07917	atg1	SE	-0.03
3.24528	atg1	SE	-0.033
3.41222	atg1	SE	-0.027
3.57944	atg1	SE	-0.03
3.74583	atg1	SE	-0.028
3.91167	atg1	SE	-0.03
4.07861	atg1	SE	-0.031
4.24556	atg1	SE	-0.028
4.41167	atg1	SE	-0.027
4.57861	atg1	SE	-0.026
4.74528	atg1	SE	-0.027
4.91194	atg1	SE	-0.026
5.07833	atg1	SE	-0.025
5.245	atg1	SE	-0.027
5.41194	atg1	SE	-0.026
5.57889	atg1	SE	-0.025
5.745	atg1	SE	-0.025
5.91222	atg1	SE	-0.024
6.07833	atg1	SE	-0.022
6.24556	atg1	SE	-0.023
6.41167	atg1	SE	-0.023
6.57806	atg1	SE	-0.023
6.74556	atg1	SE	-0.023
6.91194	atg1	SE	-0.022
7.07778	atg1	SE	-0.02
7.24528	atg1	SE	-0.018
7.4125	atg1	SE	-0.019
7.57778	atg1	SE	-0.019
7.745	atg1	SE	-0.019
7.91139	atg1	SE	-0.018
8.07806	atg1	SE	-0.019
8.24472	atg1	SE	-0.018
8.41139	atg1	SE	-0.017
8.57806	atg1	SE	-0.018
8.74556	atg1	SE	-0.016
8.91167	atg1	SE	-0.018
9.07806	atg1	SE	-0.017
9.245	atg1	SE	-0.016
9.41111	atg1	SE	-0.015
9.5775	atg1	SE	-0.017
9.74444	atg1	SE	-0.016
9.91111	atg1	SE	-0.015
10.0781	atg1	SE	-0.013
10.2442	atg1	SE	-0.011
10.4106	atg1	SE	-0.012
10.5778	atg1	SE	-0.013
10.7442	atg1	SE	-0.011
10.9111	atg1	SE	-0.011
11.0781	atg1	SE	-0.012
11.2439	atg1	SE	-0.009
11.4108	atg1	SE	-0.01
11.5781	atg1	SE	-0.01
11.7436	atg1	SE	-0.009
11.9111	atg1	SE	-0.005
12.0772	atg1	SE	-0.008
12.245	atg1	SE	-0.008
12.4111	atg1	SE	-0.008
12.5778	atg1	SE	-0.006
12.7436	atg1	SE	-0.004
12.9111	atg1	SE	-0.004
13.0778	atg1	SE	-0.005
13.2436	atg1	SE	-0.003
13.4106	atg1	SE	-0.002
13.5769	atg1	SE	-0.001
13.7442	atg1	SE	-0.003
13.9108	atg1	SE	-0.003
14.0772	atg1	SE	-0.004
14.2444	atg1	SE	-0.001
14.4108	atg1	SE	-0.003
14.5775	atg1	SE	0.001
14.7433	atg1	SE	-0.001
14.9106	atg1	SE	0.001
15.0764	atg1	SE	0
15.2439	atg1	SE	0.002
15.41	atg1	SE	0.002
15.5772	atg1	SE	0.002
15.7431	atg1	SE	0.002
15.9103	atg1	SE	0.003
16.0764	atg1	SE	0.004
16.2439	atg1	SE	0.003
16.41	atg1	SE	0.004
16.5764	atg1	SE	0.005
16.7436	atg1	SE	0.004
16.9094	atg1	SE	0.008
17.0761	atg1	SE	0.005
17.2425	atg1	SE	0.006
17.4092	atg1	SE	0.009
17.5769	atg1	SE	0.004
17.7436	atg1	SE	0.006
17.9094	atg1	SE	0.006
18.0761	atg1	SE	0.005
18.2428	atg1	SE	0.009
18.4094	atg1	SE	0.008
18.5761	atg1	SE	0.011
18.7428	atg1	SE	0.008
18.9097	atg1	SE	0.01
19.0758	atg1	SE	0.011
19.2431	atg1	SE	0.011
19.4097	atg1	SE	0.012
19.5761	atg1	SE	0.012
19.7425	atg1	SE	0.013
19.9092	atg1	SE	0.013
20.0756	atg1	SE	0.016
20.2431	atg1	SE	0.016
20.4089	atg1	SE	0.013
20.5758	atg1	SE	0.015
20.7425	atg1	SE	0.017
20.9089	atg1	SE	0.018
21.0764	atg1	SE	0.018
21.2417	atg1	SE	0.019
21.4094	atg1	SE	0.018
21.5756	atg1	SE	0.02
21.7422	atg1	SE	0.019
21.9089	atg1	SE	0.018
22.0761	atg1	SE	0.022
22.2425	atg1	SE	0.02
22.4092	atg1	SE	0.016
22.5756	atg1	SE	0.024
22.7422	atg1	SE	0.022
22.9086	atg1	SE	0.025
23.0753	atg1	SE	0.025
23.2419	atg1	SE	0.024
23.4083	atg1	SE	0.026
23.5756	atg1	SE	0.026
23.7417	atg1	SE	0.026
23.9086	atg1	SE	0.025
24.075	atg1	SE	0.025
24.2417	atg1	SE	0.027
24.4083	atg1	SE	0.026
24.5747	atg1	SE	0.027
24.7417	atg1	SE	0.027
24.9081	atg1	SE	0.028
25.0753	atg1	SE	0.03
25.2417	atg1	SE	0.03
25.4081	atg1	SE	0.03
25.575	atg1	SE	0.031
25.7419	atg1	SE	0.033
25.9081	atg1	SE	0.032
26.0742	atg1	SE	0.034
26.2419	atg1	SE	0.033
26.4086	atg1	SE	0.032
26.5744	atg1	SE	0.032
26.7411	atg1	SE	0.044
26.9086	atg1	SE	0.339
27.0744	atg1	SE	0.037
27.2419	atg1	SE	0.037
27.4078	atg1	SE	0.04
27.5744	atg1	SE	0.038
27.7408	atg1	SE	0.04
27.9081	atg1	SE	0.041
28.0744	atg1	SE	0.039
28.2411	atg1	SE	0.04
28.4075	atg1	SE	0.041
28.5739	atg1	SE	0.042
28.7419	atg1	SE	0.042
28.9083	atg1	SE	0.044
29.0747	atg1	SE	0.041
29.2408	atg1	SE	0.045
29.4072	atg1	SE	0.045
29.575	atg1	SE	0.04
29.7408	atg1	SE	0.046
29.9069	atg1	SE	0.046
30.0742	atg1	SE	0.047
30.2406	atg1	SE	0.051
30.4081	atg1	SE	0.051
30.5742	atg1	SE	0.051
30.7406	atg1	SE	0.053
30.9072	atg1	SE	0.091
31.0736	atg1	SE	0.051
31.2403	atg1	SE	0.049
31.4078	atg1	SE	0.054
31.5744	atg1	SE	0.053
31.7406	atg1	SE	0.053
31.9069	atg1	SE	0.057
32.0744	atg1	SE	0.054
32.24	atg1	SE	0.057
32.4078	atg1	SE	0.057
32.5731	atg1	SE	0.056
32.7408	atg1	SE	0.054
32.9069	atg1	SE	0.056
33.0742	atg1	SE	0.06
33.2403	atg1	SE	0.06
33.4069	atg1	SE	0.06
33.5736	atg1	SE	0.062
33.7406	atg1	SE	0.062
33.9069	atg1	SE	0.062
34.0736	atg1	SE	0.066
34.2403	atg1	SE	0.067
34.4072	atg1	SE	0.066
34.5739	atg1	SE	0.068
34.74	atg1	SE	0.069
34.9067	atg1	SE	0.073
35.0733	atg1	SE	0.071
35.2406	atg1	SE	0.074
35.4064	atg1	SE	0.074
35.5733	atg1	SE	0.077
35.7397	atg1	SE	0.076
35.9064	atg1	SE	0.078
36.0736	atg1	SE	0.075
36.2406	atg1	SE	0.08
36.4061	atg1	SE	0.08
36.5733	atg1	SE	0.08
36.7394	atg1	SE	0.08
36.9064	atg1	SE	0.082
37.0728	atg1	SE	0.083
37.2394	atg1	SE	0.084
37.4058	atg1	SE	0.086
37.5733	atg1	SE	0.09
37.7394	atg1	SE	0.089
37.9061	atg1	SE	0.09
38.0725	atg1	SE	0.09
38.2397	atg1	SE	0.093
38.4061	atg1	SE	0.095
38.5731	atg1	SE	0.097
38.7392	atg1	SE	0.097
38.9061	atg1	SE	0.102
39.0725	atg1	SE	0.099
39.2394	atg1	SE	0.105
39.4058	atg1	SE	0.104
39.5722	atg1	SE	0.106
39.7392	atg1	SE	0.107
39.9064	atg1	SE	0.107
40.0722	atg1	SE	0.11
40.2394	atg1	SE	0.113
40.4053	atg1	SE	0.117
40.5728	atg1	SE	0.117
40.7389	atg1	SE	0.119
40.9056	atg1	SE	0.121
41.0722	atg1	SE	0.122
41.2383	atg1	SE	0.126
41.4061	atg1	SE	0.127
41.5722	atg1	SE	0.131
41.7389	atg1	SE	0.133
41.9053	atg1	SE	0.133
42.0719	atg1	SE	0.136
42.2383	atg1	SE	0.141
42.4053	atg1	SE	0.14
42.5717	atg1	SE	0.144
42.7392	atg1	SE	0.146
42.9056	atg1	SE	0.15
43.0722	atg1	SE	0.151
43.2386	atg1	SE	0.156
43.4044	atg1	SE	0.157
43.5722	atg1	SE	0.16
43.7383	atg1	SE	0.161
43.9056	atg1	SE	0.165
44.0717	atg1	SE	0.17
44.2389	atg1	SE	0.17
44.405	atg1	SE	0.176
44.5725	atg1	SE	0.179
44.7386	atg1	SE	0.183
44.9047	atg1	SE	0.185
45.0711	atg1	SE	0.185
45.2375	atg1	SE	0.191
45.4047	atg1	SE	0.194
45.5719	atg1	SE	0.194
45.7386	atg1	SE	0.199
45.9047	atg1	SE	0.207
46.0714	atg1	SE	0.211
46.2381	atg1	SE	0.213
46.4042	atg1	SE	0.214
46.5706	atg1	SE	0.22
46.7378	atg1	SE	0.224
46.9053	atg1	SE	0.231
47.0711	atg1	SE	0.23
47.2381	atg1	SE	0.257
47.405	atg1	SE	0.242
47.5708	atg1	SE	0.244
47.7378	atg1	SE	0.248
47.905	atg1	SE	0.25
48.0708	atg1	SE	0.258
48.2375	atg1	SE	0.263
48.4042	atg1	SE	0.265
48.5706	atg1	SE	0.271
48.7375	atg1	SE	0.273
48.9039	atg1	SE	0.278
49.0714	atg1	SE	0.279
49.2378	atg1	SE	0.282
49.4042	atg1	SE	0.287
49.5706	atg1	SE	0.298
49.7369	atg1	SE	0.304
49.9039	atg1	SE	0.306
50.0706	atg1	SE	0.31
50.2372	atg1	SE	0.318
50.4033	atg1	SE	0.322
50.57	atg1	SE	0.328
50.7378	atg1	SE	0.331
50.9039	atg1	SE	0.336
51.0706	atg1	SE	0.346
51.2367	atg1	SE	0.346
51.4036	atg1	SE	0.354
51.5708	atg1	SE	0.361
51.7372	atg1	SE	0.371
51.9039	atg1	SE	0.378
52.0706	atg1	SE	0.382
52.2369	atg1	SE	0.39
52.4039	atg1	SE	0.401
52.57	atg1	SE	0.408
52.7372	atg1	SE	0.411
52.9036	atg1	SE	0.412
53.0697	atg1	SE	0.417
53.2367	atg1	SE	0.425
53.4033	atg1	SE	0.436
53.5706	atg1	SE	0.442
53.7367	atg1	SE	0.446
53.9039	atg1	SE	0.456
54.07	atg1	SE	0.459
54.2367	atg1	SE	0.473
54.4025	atg1	SE	0.48
54.5692	atg1	SE	0.484
54.7369	atg1	SE	0.494
54.9033	atg1	SE	0.497
55.0703	atg1	SE	0.506
55.2369	atg1	SE	0.514
55.4028	atg1	SE	0.527
55.5703	atg1	SE	0.535
55.7361	atg1	SE	0.539
55.9022	atg1	SE	0.548
56.0689	atg1	SE	0.555
56.2356	atg1	SE	0.571
56.4022	atg1	SE	0.579
56.5689	atg1	SE	0.587
56.7356	atg1	SE	0.591
56.9031	atg1	SE	0.599
57.0697	atg1	SE	0.608
57.2361	atg1	SE	0.619
57.4025	atg1	SE	0.627
57.5697	atg1	SE	0.642
57.7364	atg1	SE	0.647
57.9025	atg1	SE	0.662
58.0692	atg1	SE	0.67
58.2356	atg1	SE	0.681
58.4031	atg1	SE	0.681
58.5697	atg1	SE	0.693
58.7358	atg1	SE	0.703
58.9025	atg1	SE	0.712
59.0689	atg1	SE	0.724
59.2356	atg1	SE	0.742
59.4022	atg1	SE	0.75
59.5686	atg1	SE	0.751
59.7356	atg1	SE	0.76
59.9019	atg1	SE	0.771
60.0694	atg1	SE	0.79
60.2361	atg1	SE	0.792
60.4028	atg1	SE	0.81
60.5689	atg1	SE	0.817
60.735	atg1	SE	0.827
60.9025	atg1	SE	0.838
61.0692	atg1	SE	0.852
61.2361	atg1	SE	0.854
61.4022	atg1	SE	0.879
61.5686	atg1	SE	0.882
61.7353	atg1	SE	0.908
61.9017	atg1	SE	0.908
62.0686	atg1	SE	0.92
62.2347	atg1	SE	0.93
62.4017	atg1	SE	0.943
62.5678	atg1	SE	0.949
62.7344	atg1	SE	0.984
62.9022	atg1	SE	0.978
63.0683	atg1	SE	0.986
63.235	atg1	SE	1.007
63.4014	atg1	SE	1.006
63.5678	atg1	SE	1.025
63.7356	atg1	SE	1.034
63.9011	atg1	SE	1.054
64.0686	atg1	SE	1.058
64.2344	atg1	SE	1.076
64.4017	atg1	SE	1.087
64.5681	atg1	SE	1.098
64.7344	atg1	SE	1.112
64.9019	atg1	SE	1.13
65.0686	atg1	SE	1.143
65.2347	atg1	SE	1.15
65.4011	atg1	SE	1.163
65.5678	atg1	SE	1.188
65.7344	atg1	SE	1.193
65.9011	atg1	SE	1.199
66.0675	atg1	SE	1.217
66.2356	atg1	SE	0.336
66.4008	atg1	SE	1.237
66.5683	atg1	SE	1.248
66.7342	atg1	SE	1.266
66.9017	atg1	SE	1.275
67.0675	atg1	SE	1.302
67.2347	atg1	SE	1.309
67.4003	atg1	SE	1.315
67.5678	atg1	SE	0.323
67.7342	atg1	SE	1.344
67.9017	atg1	SE	1.361
68.0686	atg1	SE	1.374
68.2336	atg1	SE	1.383
68.4008	atg1	SE	1.402
68.5672	atg1	SE	1.413
68.7339	atg1	SE	1.437
68.9003	atg1	SE	1.439
69.0675	atg1	SE	1.46
69.2347	atg1	SE	1.473
69.4003	atg1	SE	1.489
69.5667	atg1	SE	1.509
69.7344	atg1	SE	1.521
69.9	atg1	SE	1.53
70.0678	atg1	SE	1.551
70.2336	atg1	SE	1.567
70.4003	atg1	SE	1.584
70.5669	atg1	SE	1.596
70.7333	atg1	SE	1.609
70.8997	atg1	SE	1.624
71.0667	atg1	SE	1.642
71.2333	atg1	SE	1.667
71.4003	atg1	SE	1.672
71.5669	atg1	SE	1.681
71.7331	atg1	SE	1.698
71.9006	atg1	SE	1.723
72.0669	atg1	SE	1.736
72.2333	atg1	SE	1.749
72.3997	atg1	SE	1.756
72.5672	atg1	SE	1.782
72.7333	atg1	SE	1.78
72.8997	atg1	SE	1.811
73.0672	atg1	SE	1.818
73.2339	atg1	SE	1.839
73.4003	atg1	SE	1.855
73.5661	atg1	SE	1.869
73.7331	atg1	SE	1.885
73.8994	atg1	SE	1.894
74.0672	atg1	SE	1.913
74.2328	atg1	SE	1.927
74.3992	atg1	SE	1.938
74.5669	atg1	SE	1.951
74.7328	atg1	SE	1.973
74.9	atg1	SE	1.991
75.0661	atg1	SE	2.012
75.2325	atg1	SE	2.017
75.3994	atg1	SE	2.031
75.5658	atg1	SE	2.041
75.7328	atg1	SE	2.061
75.8994	atg1	SE	2.066
76.0669	atg1	SE	2.082
76.2331	atg1	SE	2.104
76.3994	atg1	SE	2.11
76.5658	atg1	SE	2.136
76.7322	atg1	SE	2.14
76.8992	atg1	SE	2.155
77.0656	atg1	SE	2.161
77.2322	atg1	SE	2.192
77.3997	atg1	SE	2.189
77.5656	atg1	SE	2.209
77.7333	atg1	SE	2.211
77.8992	atg1	SE	2.22
78.0658	atg1	SE	2.241
78.2322	atg1	SE	2.259
78.3986	atg1	SE	2.26
78.5661	atg1	SE	2.277
78.7328	atg1	SE	2.292
78.8986	atg1	SE	2.301
79.065	atg1	SE	2.314
79.2328	atg1	SE	2.322
79.3994	atg1	SE	2.335
79.5661	atg1	SE	2.364
79.7317	atg1	SE	2.371
79.8992	atg1	SE	2.364
80.0661	atg1	SE	2.385
80.2319	atg1	SE	2.402
80.3989	atg1	SE	2.408
80.5656	atg1	SE	2.412
80.7328	atg1	SE	2.436
80.8989	atg1	SE	2.442
81.0653	atg1	SE	2.446
81.2322	atg1	SE	2.463
81.3983	atg1	SE	2.466
81.565	atg1	SE	2.473
81.7317	atg1	SE	2.489
81.8983	atg1	SE	2.502
82.065	atg1	SE	2.499
82.2314	atg1	SE	2.512
82.3989	atg1	SE	2.525
82.565	atg1	SE	2.544
82.7314	atg1	SE	2.548
82.8975	atg1	SE	2.553
83.0642	atg1	SE	2.565
83.2314	atg1	SE	2.574
83.3981	atg1	SE	2.58
83.565	atg1	SE	2.586
83.7314	atg1	SE	2.598
83.8981	atg1	SE	2.612
84.0644	atg1	SE	2.617
84.2308	atg1	SE	2.625
84.3975	atg1	SE	2.628
84.5639	atg1	SE	2.638
84.7317	atg1	SE	2.644
84.8983	atg1	SE	2.65
85.065	atg1	SE	2.667
85.2311	atg1	SE	2.664
85.3983	atg1	SE	2.674
85.565	atg1	SE	2.676
85.7311	atg1	SE	2.69
85.8975	atg1	SE	2.698
86.0642	atg1	SE	2.718
86.2308	atg1	SE	2.699
86.3975	atg1	SE	2.699
86.5642	atg1	SE	2.729
86.7306	atg1	SE	2.729
86.8978	atg1	SE	2.741
87.0642	atg1	SE	2.746
87.2314	atg1	SE	2.765
87.3975	atg1	SE	2.75
87.5639	atg1	SE	2.768
87.7308	atg1	SE	2.764
87.8972	atg1	SE	2.772
88.0639	atg1	SE	2.766
88.2311	atg1	SE	2.777
88.3967	atg1	SE	2.765
88.5633	atg1	SE	2.792
88.73	atg1	SE	2.785
88.8967	atg1	SE	2.762
89.0642	atg1	SE	2.798
89.23	atg1	SE	2.787
89.3975	atg1	SE	2.805
89.5636	atg1	SE	2.808
89.7308	atg1	SE	2.808
89.8972	atg1	SE	2.82
90.0636	atg1	SE	2.824
90.2303	atg1	SE	2.83
90.3967	atg1	SE	2.836
90.5642	atg1	SE	2.837
90.7303	atg1	SE	2.842
90.8967	atg1	SE	2.844
91.0639	atg1	SE	2.851
91.23	atg1	SE	2.848
91.3967	atg1	SE	2.859
91.5636	atg1	SE	2.859
91.7306	atg1	SE	2.859
91.8969	atg1	SE	2.87
92.0631	atg1	SE	2.856
92.23	atg1	SE	2.862
92.3969	atg1	SE	2.872
92.5633	atg1	SE	2.875
92.7297	atg1	SE	2.878
92.8969	atg1	SE	2.895
93.0639	atg1	SE	2.894
93.2297	atg1	SE	2.891
93.3964	atg1	SE	2.88
93.5633	atg1	SE	2.88
93.7297	atg1	SE	2.893
93.8956	atg1	SE	2.895
94.0622	atg1	SE	2.885
94.2292	atg1	SE	2.913
94.3958	atg1	SE	2.902
94.5633	atg1	SE	2.903
94.7292	atg1	SE	2.925
94.8967	atg1	SE	2.908
95.0625	atg1	SE	2.914
95.2294	atg1	SE	2.921
95.3958	atg1	SE	2.926
95.5622	atg1	SE	2.921
95.7297	atg1	SE	2.918
95.8958	atg1	SE	2.925
96.0625	atg1	SE	2.926
96.2292	atg1	SE	2.93
96.3964	atg1	SE	2.95
96.5628	atg1	SE	2.939
96.7297	atg1	SE	2.053
96.8956	atg1	SE	2.95
97.0631	atg1	SE	2.945
97.2294	atg1	SE	2.946
97.3961	atg1	SE	2.946
97.5622	atg1	SE	2.953
97.7286	atg1	SE	2.951
97.8961	atg1	SE	3.002
98.0628	atg1	SE	2.955
98.2294	atg1	SE	2.957
98.3961	atg1	SE	2.964
98.5617	atg1	SE	2.959
98.7289	atg1	SE	2.96
98.8958	atg1	SE	2.965
99.0614	atg1	SE	2.959
99.2281	atg1	SE	2.981
99.3958	atg1	SE	2.969
99.5625	atg1	SE	2.96
99.7286	atg1	SE	2.969
99.8953	atg1	SE	2.967
100.062	atg1	SE	2.958
100.228	atg1	SE	2.974
100.394	atg1	SE	2.96
100.562	atg1	SE	2.952
100.728	atg1	SE	2.944
100.895	atg1	SE	2.961
101.061	atg1	SE	2.944
101.229	atg1	SE	2.932
101.396	atg1	SE	2.974
101.562	atg1	SE	2.92
101.728	atg1	SE	2.935
101.895	atg1	SE	2.914
102.061	atg1	SE	2.931
102.228	atg1	SE	2.931
102.395	atg1	SE	2.929
102.561	atg1	SE	2.932
102.728	atg1	SE	2.917
102.895	atg1	SE	2.906
103.061	atg1	SE	2.914
103.229	atg1	SE	2.896
103.394	atg1	SE	2.888
103.561	atg1	SE	2.915
103.728	atg1	SE	2.894
103.894	atg1	SE	2.903
104.061	atg1	SE	2.914
104.228	atg1	SE	2.897
104.394	atg1	SE	2.906
104.562	atg1	SE	2.902
104.728	atg1	SE	2.906
104.894	atg1	SE	2.907
105.061	atg1	SE	2.904
105.228	atg1	SE	2.888
105.394	atg1	SE	2.913
105.561	atg1	SE	2.9
105.727	atg1	SE	2.896
105.895	atg1	SE	2.904
106.061	atg1	SE	2.9
106.228	atg1	SE	2.894
106.394	atg1	SE	2.918
106.561	atg1	SE	2.889
106.728	atg1	SE	2.895
106.894	atg1	SE	2.899
107.061	atg1	SE	2.911
107.228	atg1	SE	2.888
107.394	atg1	SE	2.902
107.56	atg1	SE	2.901
107.727	atg1	SE	2.874
107.894	atg1	SE	2.892
108.061	atg1	SE	2.902
108.227	atg1	SE	2.867
108.394	atg1	SE	2.889
108.56	atg1	SE	2.895
108.727	atg1	SE	2.881
108.894	atg1	SE	2.899
109.06	atg1	SE	2.897
109.227	atg1	SE	2.884
109.394	atg1	SE	2.894
109.56	atg1	SE	2.894
109.727	atg1	SE	2.9
109.893	atg1	SE	2.904
110.06	atg1	SE	2.899
110.227	atg1	SE	2.895
110.393	atg1	SE	2.895
110.561	atg1	SE	2.892
110.726	atg1	SE	2.892
110.893	atg1	SE	2.903
111.06	atg1	SE	2.897
111.227	atg1	SE	2.9
111.393	atg1	SE	2.894
111.56	atg1	SE	2.895
111.726	atg1	SE	2.9
111.894	atg1	SE	2.897
112.06	atg1	SE	2.892
112.227	atg1	SE	2.901
112.393	atg1	SE	2.901
112.56	atg1	SE	2.907
112.726	atg1	SE	2.908
112.893	atg1	SE	2.894
113.059	atg1	SE	2.879
113.227	atg1	SE	2.914
113.393	atg1	SE	2.9
113.56	atg1	SE	2.904
113.726	atg1	SE	2.902
113.893	atg1	SE	2.901
114.059	atg1	SE	2.896
114.227	atg1	SE	2.897
114.393	atg1	SE	2.894
114.56	atg1	SE	2.904
114.726	atg1	SE	2.9
114.892	atg1	SE	2.903
115.059	atg1	SE	2.897
115.226	atg1	SE	2.909
115.392	atg1	SE	2.887
115.559	atg1	SE	2.903
115.726	atg1	SE	2.901
115.892	atg1	SE	2.907
116.059	atg1	SE	2.901
116.226	atg1	SE	2.9
116.393	atg1	SE	2.914
116.559	atg1	SE	2.908
116.725	atg1	SE	2.907
116.892	atg1	SE	2.908
117.059	atg1	SE	2.909
117.225	atg1	SE	2.904
117.392	atg1	SE	2.906
117.559	atg1	SE	2.906
117.725	atg1	SE	2.907
117.892	atg1	SE	2.896
118.059	atg1	SE	2.907
118.225	atg1	SE	2.901
118.391	atg1	SE	2.896
118.559	atg1	SE	2.901
118.725	atg1	SE	2.889
118.892	atg1	SE	2.882
119.058	atg1	SE	2.909
119.226	atg1	SE	2.895
119.392	atg1	SE	2.903
119.559	atg1	SE	2.904
119.725	atg1	SE	2.904
119.892	atg1	SE	2.902
120.059	atg1	SE	2.908
120.226	atg1	SE	2.908
120.391	atg1	SE	2.906
120.558	atg1	SE	2.902
120.725	atg1	SE	2.915
120.892	atg1	SE	2.922
121.059	atg1	SE	2.907
121.225	atg1	SE	2.909
121.391	atg1	SE	2.889
121.558	atg1	SE	2.904
121.725	atg1	SE	2.907
121.891	atg1	SE	2.915
122.058	atg1	SE	2.917
122.224	atg1	SE	2.887
122.391	atg1	SE	2.921
122.558	atg1	SE	2.924
122.724	atg1	SE	2.923
122.891	atg1	SE	2.917
123.058	atg1	SE	2.921
123.224	atg1	SE	2.928
123.391	atg1	SE	2.916
123.557	atg1	SE	2.924
123.725	atg1	SE	2.922
123.891	atg1	SE	2.924
124.058	atg1	SE	2.916
124.224	atg1	SE	2.911
124.391	atg1	SE	2.904
124.558	atg1	SE	2.925
124.724	atg1	SE	2.929
124.892	atg1	SE	2.922
125.058	atg1	SE	2.908
125.224	atg1	SE	2.916
125.391	atg1	SE	2.91
125.558	atg1	SE	2.911
125.724	atg1	SE	2.917
125.891	atg1	SE	2.918
126.057	atg1	SE	2.908
126.224	atg1	SE	2.928
126.391	atg1	SE	2.913
126.558	atg1	SE	2.925
126.724	atg1	SE	2.931
126.89	atg1	SE	2.918
127.058	atg1	SE	2.928
127.224	atg1	SE	2.93
127.39	atg1	SE	2.929
127.557	atg1	SE	2.925
127.723	atg1	SE	2.932
127.89	atg1	SE	2.928
128.056	atg1	SE	2.925
128.224	atg1	SE	2.909
128.391	atg1	SE	2.931
128.557	atg1	SE	2.932
128.723	atg1	SE	2.929
128.891	atg1	SE	2.947
129.056	atg1	SE	2.937
129.224	atg1	SE	2.933
129.39	atg1	SE	2.972
129.557	atg1	SE	2.933
129.723	atg1	SE	2.93
129.89	atg1	SE	2.926
130.057	atg1	SE	2.932
130.223	atg1	SE	2.933
130.39	atg1	SE	2.939
130.556	atg1	SE	2.931
130.723	atg1	SE	2.931
130.889	atg1	SE	2.937
131.057	atg1	SE	2.938
131.223	atg1	SE	2.937
131.39	atg1	SE	2.944
131.556	atg1	SE	2.947
131.723	atg1	SE	2.962
131.89	atg1	SE	2.94
132.056	atg1	SE	2.945
132.223	atg1	SE	2.943
132.39	atg1	SE	2.946
132.556	atg1	SE	2.949
132.722	atg1	SE	2.947
132.89	atg1	SE	2.943
133.056	atg1	SE	2.938
133.222	atg1	SE	2.953
133.39	atg1	SE	2.931
133.556	atg1	SE	2.945
133.722	atg1	SE	2.925
133.89	atg1	SE	2.936
134.056	atg1	SE	2.949
134.223	atg1	SE	2.942
134.389	atg1	SE	2.959
134.557	atg1	SE	2.947
134.722	atg1	SE	2.942
134.888	atg1	SE	2.942
135.056	atg1	SE	2.954
135.222	atg1	SE	2.945
135.39	atg1	SE	2.933
135.556	atg1	SE	2.945
135.722	atg1	SE	2.939
135.889	atg1	SE	2.928
136.055	atg1	SE	2.943
136.222	atg1	SE	2.953
136.389	atg1	SE	2.923
136.556	atg1	SE	2.944
136.722	atg1	SE	2.94
136.889	atg1	SE	2.987
137.056	atg1	SE	2.946
137.222	atg1	SE	2.944
137.389	atg1	SE	2.94
137.555	atg1	SE	2.938
137.722	atg1	SE	2.943
137.889	atg1	SE	2.917
138.056	atg1	SE	2.95
138.222	atg1	SE	2.939
138.388	atg1	SE	2.942
138.555	atg1	SE	2.942
138.722	atg1	SE	2.945
138.889	atg1	SE	2.949
139.055	atg1	SE	2.958
139.222	atg1	SE	2.945
139.388	atg1	SE	2.954
139.555	atg1	SE	2.946
139.721	atg1	SE	2.944
139.889	atg1	SE	2.959
140.054	atg1	SE	2.958
140.221	atg1	SE	2.946
140.388	atg1	SE	2.954
140.555	atg1	SE	2.955
140.721	atg1	SE	2.952
140.888	atg1	SE	2.955
141.055	atg1	SE	2.932
141.221	atg1	SE	2.96
141.388	atg1	SE	2.957
141.555	atg1	SE	2.955
141.721	atg1	SE	2.955
141.888	atg1	SE	2.965
142.054	atg1	SE	2.958
142.221	atg1	SE	2.961
142.388	atg1	SE	2.962
142.555	atg1	SE	2.951
142.722	atg1	SE	2.965
142.887	atg1	SE	2.976
143.054	atg1	SE	2.955
143.221	atg1	SE	2.969
143.388	atg1	SE	2.966
143.554	atg1	SE	2.958
143.721	atg1	SE	2.965
143.887	atg1	SE	2.966
144.055	atg1	SE	2.959
144.221	atg1	SE	2.959
NA	atg1	SE	2.942
NA	atg1	SE	2.975
NA	atg1	SE	2.965
NA	atg1	SE	NA
NA	atg1	SE	NA
NA	atg1	SE	NA
NA	atg1	SE	NA
NA	atg1	SE	NA
NA	atg1	SE	NA
NA	atg1	SE	NA
NA	atg1	SE	NA
NA	atg1	SE	NA
NA	atg1	SE	NA
NA	atg1	SE	NA
NA	atg1	SE	NA
NA	atg1	SE	NA
NA	atg1	SE	NA
NA	atg1	SE	NA
NA	atg1	SE	NA
NA	atg1	SE	NA
NA	atg1	SE	NA
NA	atg1	SE	NA
NA	atg1	SE	NA
NA	atg1	SE	NA
NA	atg1	SE	NA
NA	atg1	SE	NA
NA	atg1	SE	NA
NA	atg1	SE	NA
NA	atg1	SE	NA
NA	atg1	SE	NA
NA	atg1	SE	NA
NA	atg1	SE	NA
NA	atg1	SE	NA
NA	atg1	SE	NA
NA	atg1	SE	NA
NA	atg1	SE	NA
NA	atg1	SE	NA
NA	atg1	SE	NA
NA	atg1	SE	NA
NA	atg1	SE	NA
NA	atg1	SE	NA
NA	atg1	SE	NA
NA	atg1	SE	NA
NA	atg1	SE	NA
NA	atg1	SE	NA
NA	atg1	SE	NA
NA	atg1	SE	NA
NA	atg1	SE	NA
NA	atg1	SE	NA
NA	atg1	SE	NA
NA	atg1	SE	NA
NA	atg1	SE	NA
NA	atg1	SE	NA
NA	atg1	SE	NA
NA	atg1	SE	NA
NA	atg1	SE	NA
NA	atg1	SE	NA
NA	atg1	SE	NA
NA	atg1	SE	NA
NA	atg1	SE	NA
NA	atg1	SE	NA
NA	atg1	SE	NA
NA	atg1	SE	NA
NA	atg1	SE	NA
NA	atg1	SE	NA
NA	atg1	SE	NA
NA	atg1	SE	NA
NA	atg1	SE	NA
NA	atg1	SE	NA
NA	atg1	SE	NA
NA	atg1	SE	NA
NA	atg1	SE	NA
NA	atg1	SE	NA
NA	atg1	SE	NA
NA	atg1	SE	NA
NA	atg1	SE	NA
NA	atg1	SE	NA
NA	atg1	SE	NA
NA	atg1	SE	NA
NA	atg1	SE	NA
NA	atg1	SE	NA
NA	atg1	SE	NA
NA	atg1	SE	NA
NA	atg1	SE	NA
NA	atg1	SE	NA
NA	atg1	SE	NA
NA	atg1	SE	NA
NA	atg1	SE	NA
NA	atg1	SE	NA
NA	atg1	SE	NA
NA	atg1	SE	NA
NA	atg1	SE	NA
NA	atg1	SE	NA
NA	atg1	SE	NA
NA	atg1	SE	NA
NA	atg1	SE	NA
NA	atg1	SE	NA
NA	atg1	SE	NA
NA	atg1	SE	NA
NA	atg1	SE	NA
NA	atg1	SE	NA
NA	atg1	SE	NA
NA	atg1	SE	NA
NA	atg1	SE	NA
NA	atg1	SE	NA
NA	atg1	SE	NA
NA	atg1	SE	NA
NA	atg1	SE	NA
NA	atg1	SE	NA
NA	atg1	SE	NA
NA	atg1	SE	NA
NA	atg1	SE	NA
NA	atg1	SE	NA
NA	atg1	SE	NA
NA	atg1	SE	NA
NA	atg1	SE	NA
NA	atg1	SE	NA
NA	atg1	SE	NA
NA	atg1	SE	NA
NA	atg1	SE	NA
NA	atg1	SE	NA
NA	atg1	SE	NA
NA	atg1	SE	NA
NA	atg1	SE	NA
NA	atg1	SE	NA
NA	atg1	SE	NA
NA	atg1	SE	NA
NA	atg1	SE	NA
NA	atg1	SE	NA
NA	atg1	SE	NA
NA	atg1	SE	NA
0.412222	atg2	SE	0.004
0.58	atg2	SE	0.006
0.745833	atg2	SE	0.005
0.9125	atg2	SE	0.004
1.08	atg2	SE	0.03
1.24611	atg2	SE	0.008
1.4125	atg2	SE	0.141
[truncated: 4,968 more rows]

## Sheet: Fig. 2c
Growth data for Fig. 2c
Recorded on compact rocking incubator (Advantec TVS062CA)
SE = synthetic ethanol media
SD = synthetic glucose media
lambda.model = tlag
Strain	Medium	lambda.model
WT	SE	42.8569
atg2	SE	72.1604
atg11	SE	47.3299
WT	SE	37.5994
atg2	SE	53.5938
WT	SE	35.6631
atg2	SE	56.044
WT	SE	38.1866
atg2	SE	56.0611
WT	SE	37.6752
atg2	SE	56.635
WT	SE	39.5978
atg2	SE	58.7833
WT	SE	38.52
atg2	SE	59.9628
WT	SE	32.0799
atg2	SE	56.0859
WT	SD	7.28452
atg2	SD	8.49638
WT	SE	33.6381
atg2	SE	57.5911
atg11	SE	32.6027
WT	SE	34.0333
atg2	SE	57.2889
WT	SD	6.06368
atg2	SD	7.85958
atg11	SD	7.87558
WT	SD	8.56125
atg2	SD	8.39663
WT	SE	31.0325
atg2	SE	61.1352
WT	SE	31.338
atg2	SE	60.1619
WT	SE	36.2264
atg2	SE	67.65
WT	SE	35.8443
atg2	SE	67.3541
WT	SE	38.207
atg2	SE	60.6869
atg11	SE	32.5014
WT	SE	34.9395
atg2	SE	59.8054
atg11	SE	34.1204
WT	SD	7.95175
atg2	SD	8.32915
WT	SE	30.7092
atg2	SE	66.0064
WT	SE	32.2427
atg2	SE	58.0186
WT	SE	33.3193
atg2	SE	61.7135
WT	SE	42.2034
atg2	SE	63.234
WT	SE	37.572
atg2	SE	71.6461
WT	SE	36.6426
atg2	SE	63.0109
WT	SE	42.3733
atg2	SE	64.9612
WT	SE	37.6099
atg2	SE	64.2492
WT	SE	41.1458
atg2	SE	71.7603
WT	SE	38.8808
atg2	SE	61.6251
WT	SE	38.2702
atg2	SE	63.7054
WT	SE	34.4972
atg2	SE	57.9978
WT	SE	34.813
atg2	SE	55.6874
WT	SD	7.15479
atg2	SD	8.06042
WT	SE	28.7145
atg2	SE	53.9488
WT	SD	7.67514
atg2	SD	8.05916
WT	SE	39.0865
atg2	SE	52.9554
WT	SD	7.92287
atg2	SD	8.34129
WT	SE	41.5438
atg2	SE	52.8916
WT	SE	31.8935
atg2	SE	62.1578
atg11	SE	29.1546
atg11	SD	6.25575
atg11	SD	3.38233
atg11	SE	28.6854
atg11	SE	28.7357
atg11	SE	29.2988
WT	SD	6.03015
atg2	SD	7.8472
WT	SD	7.10008
atg2	SD	7.64797
WT	SE	42.1551
atg2	SE	69.5839
WT	SD	7.57973
atg2	SD	8.06072
WT	SE	31.2969
atg2	SE	54.2634
WT	SE	39.4922
atg2	SE	61.2006
WT	SD	6.67276
atg11	SD	6.67747
atg11	SD	6.63373
atg11	SD	6.73128
atg11	SD	6.70846
atg11	SD	6.91814

## Sheet: Fig. 2d
Growth data for Fig. 2c
Recorded on compact rocking incubator (Advantec TVS062CA)
SE = synthetic ethanol media
SD = synthetic glucose media
mu.model = µlog
Strain	Medium	mu.model
WT	SE	0.0977999
atg2	SE	0.0993068
atg11	SE	0.0986875
WT	SE	0.0912731
atg2	SE	0.0927311
WT	SE	0.08874
atg2	SE	0.0897249
WT	SE	0.0951935
atg2	SE	0.0948248
WT	SE	0.0885873
atg2	SE	0.0884316
WT	SE	0.0811997
atg2	SE	0.0956114
WT	SE	0.0862224
atg2	SE	0.0908162
WT	SE	0.0766149
atg2	SE	0.07383
WT	SD	0.256979
atg2	SD	0.242972
WT	SE	0.0935377
atg2	SE	0.095247
atg11	SE	0.0862927
WT	SE	0.0865218
atg2	SE	0.0917956
WT	SD	0.163591
atg2	SD	0.252539
atg11	SD	0.198203
WT	SD	0.237941
atg2	SD	0.191274
WT	SE	0.0504288
atg2	SE	0.0592001
WT	SE	0.0569437
atg2	SE	0.0548253
WT	SE	0.0928878
atg2	SE	0.0892279
WT	SE	0.0945006
atg2	SE	0.0856027
WT	SE	0.103096
atg2	SE	0.0985331
atg11	SE	0.0980027
WT	SE	0.100702
atg2	SE	0.091854
atg11	SE	0.094001
WT	SD	0.235462
atg2	SD	0.251567
WT	SE	0.0679114
atg2	SE	0.0671359
WT	SE	0.0831666
atg2	SE	0.072039
WT	SE	0.0761673
atg2	SE	0.0730451
WT	SE	0.0963649
atg2	SE	0.0911969
WT	SE	0.094962
atg2	SE	0.0949668
WT	SE	0.0968361
atg2	SE	0.0968843
WT	SE	0.0946172
atg2	SE	0.0912313
WT	SE	0.0924836
atg2	SE	0.0917002
WT	SE	0.0950684
atg2	SE	0.0856902
WT	SE	0.0928609
atg2	SE	0.0874891
WT	SE	0.0915294
atg2	SE	0.0880959
WT	SE	0.0954961
atg2	SE	0.0873007
WT	SE	0.0878734
atg2	SE	0.0901623
WT	SD	0.279863
atg2	SD	0.254327
WT	SE	0.0637391
atg2	SE	0.0617135
WT	SD	0.206108
atg2	SD	0.257266
WT	SE	0.096298
atg2	SE	0.0926723
WT	SD	0.206724
atg2	SD	0.243407
WT	SE	0.0870771
atg2	SE	0.0916706
WT	SE	0.0877599
atg2	SE	0.0670467
atg11	SE	0.0685371
atg11	SD	0.19732
atg11	SD	0.147296
atg11	SE	0.0749764
atg11	SE	0.0807991
atg11	SE	0.0726914
WT	SD	0.159721
atg2	SD	0.230225
WT	SD	0.19359
atg2	SD	0.230343
WT	SE	0.0926811
atg2	SE	0.0916497
WT	SD	0.256116
atg2	SD	0.253535
WT	SE	0.0693289
atg2	SE	0.0669688
WT	SE	0.091634
atg2	SE	0.0868106
WT	SD	0.232557
atg11	SD	0.245422
atg11	SD	0.249133
atg11	SD	0.250623
atg11	SD	0.248643
atg11	SD	0.22682

## Sheet: Fig. 2e&f
Growth data for Fig. 2e&f
Recorded on compact rocking incubator (Advantec TVS062CA)
SE = synthetic ethanol media
SD = synthetic glucose media
lambda.model = tlag
Strain	Medium	lambda.model
atg1	SE	53.8883
atg2	SE	57.5911
atg11	SE	32.6027
atg3	SE	48.4214
atg4	SE	51.8494
atg5	SE	51.1253
atg6	SE	56.3689
atg7	SE	57.5256
atg8	SE	50.332
atg10	SE	53.9959
atg12	SE	51.6158
atg13	SE	49.8175
atg14	SE	56.9951
atg15	SE	60.7374
atg16	SE	50.9155
atg17	SE	47.9822
atg18	SE	48.3697
atg19	SE	33.6934
atg20	SE	31.1415
atg23	SE	37.8087
atg22	SE	35.0695
atg24	SE	43.4093
atg27	SE	38.422
atg31	SE	40.7385
atg33	SE	36.7061
atg34	SE	39.7249
atg36	SE	36.2794
atg38	SE	37.8231
atg39	SE	38.2653
atg40	SE	39.1472
atg2	SE	57.2889
atg1	SD	7.99412
atg2	SD	7.85958
atg11	SD	7.87558
atg3	SD	8.16357
atg4	SD	8.61703
atg5	SD	8.66
atg6	SD	8.57393
atg7	SD	8.36699
atg8	SD	9.09435
atg10	SD	8.83819
atg12	SD	8.63644
atg13	SD	8.48389
atg14	SD	9.20027
atg15	SD	9.13101
atg16	SD	9.05393
atg17	SD	9.09893
atg18	SD	8.9499
atg19	SD	6.30429
atg20	SD	7.37714
atg23	SD	7.75725
atg24	SD	7.92826
atg27	SD	7.33479
atg29	SD	8.02347
atg31	SD	6.68545
atg33	SD	7.89681
atg34	SD	8.07741
atg36	SD	5.53458
atg38	SD	6.02648
atg39	SD	7.95036
atg40	SD	5.97721
atg2	SD	8.39663
atg32	SE	34.1218
atg29	SE	37.5977
atg9	SE	60.4169
atg29	SD	7.07693
atg2	SD	8.06072
atg9	SD	7.91209
atg22	SD	7.15533
atg32	SD	7.45805

## Sheet: Fig. 3a
Fig. 3a.	Blots below are presented in the order shown in Fig. 3a. Catalogue numbers for antibodies are provided in Supplementary Table 1.

## Sheet: Fig. 3c
Fig. 3c.	The left-hand-side of these blots were used to make Fig. 3c. Catalogue numbers for antibodies are provided in Supplementary Table 1.

## Sheet: Fig. 3d
Fig. 3d.	When using the anti-Atg13 antibody, non-specific bands (indicated by astericies) are stronger when cells are cultured in rich media. Antibody details are available in Supplementary Table 1.

[truncated: 28 more sheets: Fig. 3e, Fig. 4a, Fig. 4b, Fig. 4c, Fig. 4d, Fig. 5a, Fig. 5b, Fig. 6b, Fig. 6c, Fig. 6d, Supplementary Fig. 1b, Supplementary Fig. 1c, Supplementary Fig. 1d, Supplementary Fig. 2a, Supplementary Fig. 2b, Supplementary Fig. 2c, Supplementary Fig. 3, Supplementary Fig. 4, Supplementary Fig. 5a, Supplementary Fig. 5b …]
